# Supplementary material for: 6-Chloro-2-(thio­phen-2-yl)-1-[(thio­phen-2-yl)meth­yl]-1H-benzimidazole
Source: Acta Crystallogr Sect E Struct Rep Online. 2013 Apr 30;69(Pt 5):o807. doi: 10.1107/S1600536813011124 (PMC3648326; doi:10.1107/S1600536813011124)
Supplement: Supplementary file 1 [file e-69-0o807-sup1.cif]

##############################################################################
#                                                                            #
# This CIF contains the data in a paper accepted for publication in          #
# Acta Crystallographica Section E. It conforms to the requirements of       #
# Notes for Authors for Acta Crystallographica Section E, and has been       #
# peer reviewed under the auspices of the IUCr Commission on Journals.       #
#                                                                            #
# Full details of the Crystallographic Information File format               #
# are given in the paper "The Crystallographic Information File (CIF):       #
# a New Standard Archive File for Crystallography" by S. R. Hall, F. H.      #
# Allen and I. D. Brown [Acta Cryst. (1991), A47, 655-685].                  #
#                                                                            #
# The current version of the core CIF dictionary is obtainable from          #
# ftp://ftp.iucr.org/pub/cif_core.dic.                                       #
#                                                                            #
# Software is freely available for graphical display of the structure(s)     #
# in this CIF. For information consult the CIF software page                 #
# http://www.iucr.org/resources/cif/software.                                #
#                                                                            #
# This file may be used for bona fide research purposes within the           #
# scientific community so long as proper attribution is given to the journal # 
# article from which it was obtained.                                        #
#                                                                            #
##############################################################################
data_global
_audit_creation_method     'APEX2 v2010.7-0'
_journal_date_recd_electronic     2013-04-15
_journal_date_accepted     2013-04-24
_journal_name_full     'Acta Crystallographica, Section E'
_journal_year     2013
_journal_volume     69
_journal_issue      5
_journal_page_first     o807
_journal_page_last     o807
_journal_paper_category     QO
_journal_paper_doi     10.1107/S1600536813011124
_journal_coeditor_code     PV2630
_publ_contact_author_name     'David K. Geiger'
_publ_contact_author_address
;
Department of Chemistry
State University of New York-College at Geneseo
1 College Circle
Geneseo, NY 14454
USA
;
_publ_contact_author_email     geiger@geneseo.edu
_publ_contact_author_fax     '585-245-5288'
_publ_contact_author_phone     '585-245-5452'
_publ_section_title
;
6-Chloro-2-(thiophen-2-yl)-1-[(thiophen-2-yl)methyl]-1<i>H</i>-benzimidazole
;
loop_
    _publ_author_name
    _publ_author_footnote
    _publ_author_address
    'Geiger, David K.' ?
;
Department of Chemistry
State University of New York-College at Geneseo
1 College Circle
Geneseo, NY 14454
USA
;
    'Nellist, Michael R.' .
;
Department of Chemistry
State University of New York-College at Geneseo
1 College Circle
Geneseo, NY 14454
USA
;
data_I
_chemical_name_systematic
;
6-Chloro-2-(thiophen-2-yl)-1-[(thiophen-2-yl)methyl]-1<i>H</i>-benzimidazole
;
_chemical_name_common     ?
_chemical_formula_moiety     'C16 H11 Cl N2 S2'
_chemical_formula_sum     'C16 H11 Cl N2 S2'
_chemical_formula_iupac     'C16 H11 Cl N2 S2'
_chemical_formula_weight     330.84
_chemical_melting_point     ?
_space_group_crystal_system     monoclinic
_space_group_name_H-M_alt     'P 21/c'
_space_group_name_Hall     '-P 2ybc'
loop_
    _space_group_symop_operation_xyz
    'x, y, z'
    '-x, y+1/2, -z+1/2'
    '-x, -y, -z'
    'x, -y-1/2, z-1/2'
_cell_length_a     15.465(3)
_cell_length_b     6.3578(10)
_cell_length_c     15.634(3)
_cell_angle_alpha     90
_cell_angle_beta     103.687(5)
_cell_angle_gamma     90
_cell_volume     1493.5(4)
_cell_formula_units_Z     4
_cell_measurement_reflns_used     7129
_cell_measurement_theta_min     2.6776
_cell_measurement_theta_max     24.9750
_cell_measurement_temperature     200.(2)
_exptl_crystal_description     plate
_exptl_crystal_colour     colourless
_exptl_crystal_size_max     0.800
_exptl_crystal_size_mid     0.600
_exptl_crystal_size_min     0.200
_exptl_crystal_density_diffrn     1.471
_exptl_crystal_density_meas     ?
_exptl_crystal_density_method     'not measured'
_exptl_crystal_F_000     680
_exptl_absorpt_coefficient_mu     0.528
_exptl_absorpt_correction_type     multi-scan
_exptl_absorpt_process_details     '(SADABS; Bruker, 2010)'
_exptl_absorpt_correction_T_min     0.62
_exptl_absorpt_correction_T_max     0.90
_exptl_special_details
;
^1^H NMR spectrum
(CDCl~3~, 400 MHz, p.p.m.): 7.71 (1 H, <i>d</i>), 7.53 (1 H,
<i>d</i>), 7.48 (1 H, <i>d</i>), 7.34 (1 H, <i>s</i>), 7.28 (2 H, <i>m</i>),
7.17 (1 H, <i>t</i>), 6.96 (1 H, <i>t</i>), 6.91 (1 H, <i>d</i>), 5.60 (2 H,
<i>s</i>).
;
_diffrn_ambient_temperature     200.(2)
_diffrn_radiation_type     'Mo Ka'
_diffrn_radiation_wavelength     0.71073
_diffrn_radiation_monochromator     'doubly curved silicon crystal'
_diffrn_measurement_device_type     'Bruker SMART X2S CCD'
_diffrn_measurement_method     '\w scans'
_diffrn_detector_area_resol_mean     8.3330
_diffrn_reflns_number     23773
_diffrn_reflns_av_R_equivalents     0.0878
_diffrn_reflns_av_sigmaI/netI     0.0436
_diffrn_reflns_theta_min     2.70
_diffrn_reflns_theta_max     25.35
_diffrn_reflns_theta_full     25.35
_diffrn_measured_fraction_theta_max     0.969
_diffrn_measured_fraction_theta_full     0.969
_diffrn_reflns_limit_h_min     -18
_diffrn_reflns_limit_h_max     18
_diffrn_reflns_limit_k_min     -7
_diffrn_reflns_limit_k_max     7
_diffrn_reflns_limit_l_min     -18
_diffrn_reflns_limit_l_max     18
_refine_special_details
;
Refinement of <i>F</i>^2^ against ALL reflections. The weighted <i>R</i>-factor
<i>wR</i> and goodness of fit <i>S</i> are based on <i>F</i>^2^, conventional
<i>R</i>-factors <i>R</i> are based on <i>F</i>, with <i>F</i> set to zero for
negative <i>F</i>^2^. The threshold expression of <i>F</i>^2^ >
\s(<i>F</i>^2^) is used only for calculating <i>R</i>-factors(gt) <i>etc</i>.
and is not relevant to the choice of reflections for refinement.
<i>R</i>-factors based on <i>F</i>^2^ are statistically about twice as large
as those based on <i>F</i>, and <i>R</i>- factors based on ALL data will be
even larger.
;
_reflns_number_total     2665
_reflns_number_gt     2184
_reflns_threshold_expression     I>2sigma(I)
_refine_ls_structure_factor_coef     Fsqd
_refine_ls_matrix_type     full
_refine_ls_R_factor_all     0.0715
_refine_ls_R_factor_gt     0.0559
_refine_ls_wR_factor_gt     0.1396
_refine_ls_wR_factor_ref     0.1482
_refine_ls_goodness_of_fit_ref     1.106
_refine_ls_restrained_S_all     1.104
_refine_ls_number_reflns     2665
_refine_ls_number_parameters     210
_refine_ls_number_restraints     38
_refine_ls_hydrogen_treatment     constr
_refine_ls_weighting_scheme     calc
_refine_ls_weighting_details
         'calc w=1/[\s^2^(Fo^2^)+(0.0645P)^2^+1.4022P] where P=(Fo^2^+2Fc^2^)/3'
_atom_sites_solution_hydrogens     geom
_atom_sites_solution_primary     direct
_atom_sites_solution_secondary     difmap
_refine_ls_shift/su_max     0.000
_refine_ls_shift/su_mean     0.000
_refine_diff_density_max     0.492
_refine_diff_density_min     -0.462
_refine_ls_extinction_method     none
_refine_ls_extinction_coef     ?
loop_
    _atom_type_symbol
    _atom_type_description
    _atom_type_scat_dispersion_real
    _atom_type_scat_dispersion_imag
    _atom_type_scat_source
    C C 0.0033 0.0016 'International Tables Vol C Tables 4.2.6.8 and 6.1.1.4'
    H H 0.0000 0.0000 'International Tables Vol C Tables 4.2.6.8 and 6.1.1.4'
    N N 0.0061 0.0033 'International Tables Vol C Tables 4.2.6.8 and 6.1.1.4'
    S S 0.1246 0.1234 'International Tables Vol C Tables 4.2.6.8 and 6.1.1.4'
    Cl Cl 0.1484 0.1585 'International Tables Vol C Tables 4.2.6.8 and 6.1.1.4'
_computing_data_collection     'APEX2 (Bruker, 2010)'
_computing_cell_refinement     'SAINT (Bruker, 2010)'
_computing_data_reduction     'SAINT (Bruker, 2010)'
_computing_structure_solution     'SHELXS97 (Sheldrick, 2008)'
_computing_structure_refinement     'SHELXL97 (Sheldrick, 2008)'
_computing_molecular_graphics
                  'PLATON (Spek, 2009) and Mercury (Macrae <i>et al.</i>, 2008)'
_computing_publication_material     'publCIF (Westrip, 2010)'
loop_
    _atom_site_type_symbol
    _atom_site_label
    _atom_site_fract_x
    _atom_site_fract_y
    _atom_site_fract_z
    _atom_site_U_iso_or_equiv
    _atom_site_adp_type
    _atom_site_calc_flag
    _atom_site_refinement_flags
    _atom_site_occupancy
    _atom_site_disorder_assembly
    _atom_site_disorder_group
    Cl Cl1 0.55843(7) 1.26049(17) 0.40613(7) 0.0561(3) Uani d P 0.969(2) A 1
    Cl Cl01 0.5861(12) 0.817(5) 0.327(2) 0.0561(3) Uani d PD 0.031(2) A 2
    S S1 0.06013(11) 0.5424(3) 0.29173(10) 0.0530(5) Uani d PD 0.806(4) B 1
    C C8 0.1134(4) 0.7175(17) 0.3728(6) 0.0402(8) Uani d PD 0.806(4) B 1
    C C9 0.0602(5) 0.7532(12) 0.4316(6) 0.054(2) Uani d PD 0.806(4) B 1
    H H9 0.0787 0.8349 0.4836 0.065 Uiso calc PR 0.806(4) B 1
    C C10 -0.0230(4) 0.6567(13) 0.4065(5) 0.0593(16) Uani d PD 0.806(4) B 1
    H H10 -0.0684 0.6749 0.4375 0.071 Uiso calc PR 0.806(4) B 1
    C C11 -0.0327(4) 0.5363(12) 0.3347(5) 0.0610(18) Uani d PD 0.806(4) B 1
    H H11 -0.0847 0.4567 0.3103 0.073 Uiso calc PR 0.806(4) B 1
    S S101 0.0553(7) 0.8069(15) 0.4406(7) 0.0530(5) Uani d PD 0.194(4) B 2
    C C108 0.1165(15) 0.718(7) 0.370(3) 0.0402(8) Uani d PD 0.194(4) B 2
    C C109 0.0711(18) 0.573(5) 0.3138(19) 0.054(2) Uani d PD 0.194(4) B 2
    H H109 0.0943 0.5069 0.2697 0.065 Uiso calc PR 0.194(4) B 2
    C C110 -0.0137(18) 0.531(6) 0.327(2) 0.0593(16) Uani d PD 0.194(4) B 2
    H H110 -0.0536 0.4314 0.2936 0.071 Uiso calc PR 0.194(4) B 2
    C C111 -0.0324(15) 0.647(5) 0.393(2) 0.0610(18) Uani d PD 0.194(4) B 2
    H H111 -0.0871 0.6415 0.4104 0.073 Uiso calc PR 0.194(4) B 2
    S S2 0.22671(7) 1.02453(14) 0.60821(6) 0.0445(3) Uani d D 1.0 . .
    C C13 0.2293(2) 1.2089(5) 0.52711(19) 0.0334(7) Uani d D 1.0 B .
    C C14 0.2588(2) 1.3996(5) 0.5637(2) 0.0412(8) Uani d D 1.0 . .
    H H14 0.2646 1.5215 0.5304 0.049 Uiso calc R 1.0 . .
    C C15 0.2795(3) 1.3940(6) 0.6571(2) 0.0473(9) Uani d D 1.0 . .
    H H15 0.3014 1.5117 0.6932 0.057 Uiso calc R 1.0 . .
    C C16 0.2647(2) 1.2027(6) 0.6895(2) 0.0464(9) Uani d D 1.0 . .
    H H16 0.2745 1.172 0.7505 0.056 Uiso calc R 1.0 . .
    N N1 0.24103(19) 0.9760(4) 0.40255(16) 0.0352(6) Uani d . 1.0 A .
    N N2 0.2615(2) 0.6596(4) 0.34595(18) 0.0414(7) Uani d . 1.0 B .
    C C1 0.3275(2) 0.9754(5) 0.39196(19) 0.0357(8) Uani d . 1.0 A .
    C C2 0.3389(2) 0.7765(5) 0.3565(2) 0.0397(8) Uani d . 1.0 . .
    C C3 0.4206(3) 0.7300(6) 0.3371(2) 0.0485(10) Uani d . 1.0 A .
    H H3 0.4304 0.597 0.3133 0.058 Uiso calc R 1.0 . .
    C C4 0.4859(3) 0.8794(6) 0.3528(2) 0.0482(9) Uani d D 1.0 . .
    H H4 0.5416 0.8495 0.3398 0.058 Uiso calc PR 0.969(2) A 1
    C C5 0.4722(2) 1.0756(6) 0.3878(2) 0.0438(9) Uani d . 1.0 A .
    H H5' 0.5192 1.1755 0.3979 0.053 Uiso calc PR 0.031(2) A 2
    C C6 0.3929(2) 1.1299(6) 0.4083(2) 0.0397(8) Uani d . 1.0 . .
    H H6 0.3838 1.2635 0.4319 0.048 Uiso calc R 1.0 A .
    C C7 0.2048(2) 0.7813(5) 0.3739(2) 0.0381(8) Uani d D 1.0 . .
    C C12 0.1983(2) 1.1614(5) 0.4306(2) 0.0368(8) Uani d . 1.0 . .
    H H12A 0.1332 1.139 0.4162 0.044 Uiso calc R 1.0 B .
    H H12B 0.2104 1.285 0.3967 0.044 Uiso calc R 1.0 . .
loop_
    _atom_site_aniso_label
    _atom_site_aniso_U_11
    _atom_site_aniso_U_22
    _atom_site_aniso_U_33
    _atom_site_aniso_U_12
    _atom_site_aniso_U_13
    _atom_site_aniso_U_23
    Cl1 0.0502(6) 0.0575(7) 0.0627(7) 0.0008(5) 0.0178(5) 0.0148(5)
    Cl01 0.0502(6) 0.0575(7) 0.0627(7) 0.0008(5) 0.0178(5) 0.0148(5)
    S1 0.0640(9) 0.0371(9) 0.0530(9) 0.0065(6) 0.0038(7) -0.0067(6)
    C8 0.055(2) 0.0272(18) 0.0366(19) 0.0077(16) 0.0083(16) 0.0024(14)
    C9 0.052(3) 0.031(4) 0.084(5) -0.002(3) 0.024(3) -0.008(3)
    C10 0.049(3) 0.058(4) 0.071(4) 0.002(3) 0.016(3) -0.002(3)
    C11 0.056(4) 0.044(3) 0.078(4) 0.007(3) 0.005(3) -0.005(3)
    S101 0.0640(9) 0.0371(9) 0.0530(9) 0.0065(6) 0.0038(7) -0.0067(6)
    C108 0.055(2) 0.0272(18) 0.0366(19) 0.0077(16) 0.0083(16) 0.0024(14)
    C109 0.052(3) 0.031(4) 0.084(5) -0.002(3) 0.024(3) -0.008(3)
    C110 0.049(3) 0.058(4) 0.071(4) 0.002(3) 0.016(3) -0.002(3)
    C111 0.056(4) 0.044(3) 0.078(4) 0.007(3) 0.005(3) -0.005(3)
    S2 0.0658(6) 0.0309(5) 0.0383(5) 0.0023(4) 0.0152(4) 0.0043(4)
    C13 0.0431(18) 0.0285(18) 0.0311(16) 0.0049(14) 0.0140(14) 0.0016(13)
    C14 0.055(2) 0.035(2) 0.0352(18) -0.0048(16) 0.0134(16) 0.0021(15)
    C15 0.066(2) 0.038(2) 0.0389(19) -0.0094(18) 0.0140(17) -0.0089(16)
    C16 0.056(2) 0.052(2) 0.0334(18) -0.0029(18) 0.0134(16) 0.0007(16)
    N1 0.0522(17) 0.0255(15) 0.0290(14) 0.0074(12) 0.0120(12) 0.0007(11)
    N2 0.0614(19) 0.0277(15) 0.0383(15) 0.0089(14) 0.0182(14) -0.0002(12)
    C1 0.051(2) 0.0329(19) 0.0247(16) 0.0087(15) 0.0121(14) 0.0065(13)
    C2 0.060(2) 0.0323(19) 0.0287(17) 0.0121(16) 0.0151(16) 0.0060(14)
    C3 0.069(3) 0.040(2) 0.042(2) 0.0144(19) 0.0252(19) 0.0075(16)
    C4 0.055(2) 0.051(2) 0.044(2) 0.0177(19) 0.0223(17) 0.0109(17)
    C5 0.051(2) 0.046(2) 0.0360(18) 0.0053(17) 0.0137(16) 0.0125(16)
    C6 0.056(2) 0.0347(19) 0.0305(17) 0.0082(17) 0.0137(15) 0.0050(14)
    C7 0.057(2) 0.0284(19) 0.0284(16) 0.0057(16) 0.0098(15) 0.0040(13)
    C12 0.0502(19) 0.0261(17) 0.0349(17) 0.0099(15) 0.0118(15) 0.0019(14)
_geom_special_details
;
All e.s.d.'s (except the e.s.d. in the dihedral angle between two l.s. planes)
are estimated using the full covariance matrix. The cell e.s.d.'s are taken
into account individually in the estimation of e.s.d.'s in distances, angles
and torsion angles; correlations between e.s.d.'s in cell parameters are only
used when they are defined by crystal symmetry. An approximate (isotropic)
treatment of cell e.s.d.'s is used for estimating e.s.d.'s involving l.s.
planes.
;
loop_
    _geom_bond_atom_site_label_1
    _geom_bond_atom_site_label_2
    _geom_bond_site_symmetry_2
    _geom_bond_distance
    _geom_bond_publ_flag
    Cl1 C5 . 1.750(4) ?
    Cl01 C4 . 1.740(5) ?
    S1 C11 . 1.724(6) ?
    S1 C8 . 1.740(7) ?
    C8 C9 . 1.389(9) ?
    C8 C7 . 1.468(6) ?
    C9 C10 . 1.396(9) ?
    C9 H9 . 0.95 ?
    C10 C11 . 1.337(7) ?
    C10 H10 . 0.95 ?
    C11 H11 . 0.95 ?
    S101 C108 . 1.707(18) ?
    S101 C111 . 1.717(17) ?
    C108 C109 . 1.351(17) ?
    C108 C7 . 1.411(15) ?
    C109 C110 . 1.401(17) ?
    C109 H109 . 0.95 ?
    C110 C111 . 1.352(16) ?
    C110 H110 . 0.95 ?
    C111 H111 . 0.95 ?
    S2 C16 . 1.700(4) ?
    S2 C13 . 1.734(3) ?
    C13 C14 . 1.372(5) ?
    C13 C12 . 1.502(4) ?
    C14 C15 . 1.419(5) ?
    C14 H14 . 0.95 ?
    C15 C16 . 1.357(5) ?
    C15 H15 . 0.95 ?
    C16 H16 . 0.95 ?
    N1 C1 . 1.386(4) ?
    N1 C7 . 1.388(4) ?
    N1 C12 . 1.468(4) ?
    N2 C7 . 1.319(4) ?
    N2 C2 . 1.385(5) ?
    C1 C6 . 1.389(5) ?
    C1 C2 . 1.408(5) ?
    C2 C3 . 1.399(5) ?
    C3 C4 . 1.366(5) ?
    C3 H3 . 0.95 ?
    C4 C5 . 1.398(5) ?
    C4 H4 . 0.95 ?
    C5 C6 . 1.383(5) ?
    C5 H5' . 0.95 ?
    C6 H6 . 0.95 ?
    C12 H12A . 0.99 ?
    C12 H12B . 0.99 ?
loop_
    _geom_angle_atom_site_label_1
    _geom_angle_atom_site_label_2
    _geom_angle_atom_site_label_3
    _geom_angle_site_symmetry_1
    _geom_angle_site_symmetry_3
    _geom_angle
    _geom_angle_publ_flag
    C11 S1 C8 . . 91.4(3) ?
    C9 C8 C7 . . 131.8(6) ?
    C9 C8 S1 . . 109.5(4) ?
    C7 C8 S1 . . 118.3(4) ?
    C8 C9 C10 . . 113.1(7) ?
    C8 C9 H9 . . 123.4 ?
    C10 C9 H9 . . 123.4 ?
    C11 C10 C9 . . 113.6(6) ?
    C11 C10 H10 . . 123.2 ?
    C9 C10 H10 . . 123.2 ?
    C10 C11 S1 . . 112.0(5) ?
    C10 C11 H11 . . 124.0 ?
    S1 C11 H11 . . 124.0 ?
    C108 S101 C111 . . 91.5(11) ?
    C109 C108 C7 . . 124.7(18) ?
    C109 C108 S101 . . 111.3(12) ?
    C7 C108 S101 . . 123.9(16) ?
    C108 C109 C110 . . 113.3(16) ?
    C108 C109 H109 . . 123.4 ?
    C110 C109 H109 . . 123.4 ?
    C111 C110 C109 . . 112.5(19) ?
    C111 C110 H110 . . 123.7 ?
    C109 C110 H110 . . 123.7 ?
    C110 C111 S101 . . 111.4(17) ?
    C110 C111 H111 . . 124.3 ?
    S101 C111 H111 . . 124.3 ?
    C16 S2 C13 . . 91.85(17) ?
    C14 C13 C12 . . 126.3(3) ?
    C14 C13 S2 . . 110.8(2) ?
    C12 C13 S2 . . 122.8(2) ?
    C13 C14 C15 . . 112.3(3) ?
    C13 C14 H14 . . 123.9 ?
    C15 C14 H14 . . 123.9 ?
    C16 C15 C14 . . 112.9(3) ?
    C16 C15 H15 . . 123.6 ?
    C14 C15 H15 . . 123.6 ?
    C15 C16 S2 . . 112.2(3) ?
    C15 C16 H16 . . 123.9 ?
    S2 C16 H16 . . 123.9 ?
    C1 N1 C7 . . 106.6(3) ?
    C1 N1 C12 . . 123.5(3) ?
    C7 N1 C12 . . 129.6(3) ?
    C7 N2 C2 . . 105.6(3) ?
    N1 C1 C6 . . 131.1(3) ?
    N1 C1 C2 . . 105.2(3) ?
    C6 C1 C2 . . 123.7(3) ?
    N2 C2 C3 . . 131.3(3) ?
    N2 C2 C1 . . 110.1(3) ?
    C3 C2 C1 . . 118.6(3) ?
    C4 C3 C2 . . 118.8(3) ?
    C4 C3 H3 . . 120.6 ?
    C2 C3 H3 . . 120.6 ?
    C3 C4 C5 . . 121.2(3) ?
    C3 C4 Cl01 . . 117.4(12) ?
    C5 C4 Cl01 . . 121.4(12) ?
    C3 C4 H4 . . 119.4 ?
    C5 C4 H4 . . 119.4 ?
    C6 C5 C4 . . 122.5(3) ?
    C6 C5 Cl1 . . 118.5(3) ?
    C4 C5 Cl1 . . 118.9(3) ?
    C6 C5 H5' . . 118.7 ?
    C4 C5 H5' . . 118.7 ?
    C5 C6 C1 . . 115.3(3) ?
    C5 C6 H6 . . 122.3 ?
    C1 C6 H6 . . 122.3 ?
    N2 C7 N1 . . 112.4(3) ?
    N2 C7 C108 . . 122.2(13) ?
    N1 C7 C108 . . 125.3(14) ?
    N2 C7 C8 . . 123.3(4) ?
    N1 C7 C8 . . 124.3(4) ?
    N1 C12 C13 . . 113.7(3) ?
    N1 C12 H12A . . 108.8 ?
    C13 C12 H12A . . 108.8 ?
    N1 C12 H12B . . 108.8 ?
    C13 C12 H12B . . 108.8 ?
    H12A C12 H12B . . 107.7 ?
loop_
    _geom_torsion_atom_site_label_1
    _geom_torsion_atom_site_label_2
    _geom_torsion_atom_site_label_3
    _geom_torsion_atom_site_label_4
    _geom_torsion_site_symmetry_1
    _geom_torsion_site_symmetry_2
    _geom_torsion_site_symmetry_3
    _geom_torsion_site_symmetry_4
    _geom_torsion
    _geom_torsion_publ_flag
    C11 S1 C8 C9 . . . . 3.5(8) ?
    C11 S1 C8 C7 . . . . 177.2(8) ?
    C7 C8 C9 C10 . . . . -177.9(10) ?
    S1 C8 C9 C10 . . . . -5.3(11) ?
    C8 C9 C10 C11 . . . . 4.8(9) ?
    C9 C10 C11 S1 . . . . -2.0(6) ?
    C8 S1 C11 C10 . . . . -0.9(6) ?
    C111 S101 C108 C109 . . . . 0.(3) ?
    C111 S101 C108 C7 . . . . -177.(4) ?
    C7 C108 C109 C110 . . . . 177.(4) ?
    S101 C108 C109 C110 . . . . 0.(4) ?
    C108 C109 C110 C111 . . . . 1.(4) ?
    C109 C110 C111 S101 . . . . -1.2(17) ?
    C108 S101 C111 C110 . . . . 0.9(16) ?
    C16 S2 C13 C14 . . . . 0.0(3) ?
    C16 S2 C13 C12 . . . . -177.1(3) ?
    C12 C13 C14 C15 . . . . 177.4(3) ?
    S2 C13 C14 C15 . . . . 0.4(4) ?
    C13 C14 C15 C16 . . . . -0.7(5) ?
    C14 C15 C16 S2 . . . . 0.7(4) ?
    C13 S2 C16 C15 . . . . -0.4(3) ?
    C7 N1 C1 C6 . . . . 178.5(3) ?
    C12 N1 C1 C6 . . . . 4.1(5) ?
    C7 N1 C1 C2 . . . . 0.2(3) ?
    C12 N1 C1 C2 . . . . -174.3(3) ?
    C7 N2 C2 C3 . . . . -179.0(3) ?
    C7 N2 C2 C1 . . . . -0.1(4) ?
    N1 C1 C2 N2 . . . . -0.1(3) ?
    C6 C1 C2 N2 . . . . -178.6(3) ?
    N1 C1 C2 C3 . . . . 179.0(3) ?
    C6 C1 C2 C3 . . . . 0.5(5) ?
    N2 C2 C3 C4 . . . . 178.5(3) ?
    C1 C2 C3 C4 . . . . -0.3(5) ?
    C2 C3 C4 C5 . . . . 0.0(5) ?
    C2 C3 C4 Cl01 . . . . -179.3(12) ?
    C3 C4 C5 C6 . . . . 0.0(5) ?
    Cl01 C4 C5 C6 . . . . 179.4(13) ?
    C3 C4 C5 Cl1 . . . . -179.8(3) ?
    Cl01 C4 C5 Cl1 . . . . -0.4(13) ?
    C4 C5 C6 C1 . . . . 0.2(5) ?
    Cl1 C5 C6 C1 . . . . 180.0(2) ?
    N1 C1 C6 C5 . . . . -178.5(3) ?
    C2 C1 C6 C5 . . . . -0.4(5) ?
    C2 N2 C7 N1 . . . . 0.2(4) ?
    C2 N2 C7 C108 . . . . 177.(2) ?
    C2 N2 C7 C8 . . . . 179.1(6) ?
    C1 N1 C7 N2 . . . . -0.2(3) ?
    C12 N1 C7 N2 . . . . 173.8(3) ?
    C1 N1 C7 C108 . . . . -177.(2) ?
    C12 N1 C7 C108 . . . . -3.(2) ?
    C1 N1 C7 C8 . . . . -179.1(6) ?
    C12 N1 C7 C8 . . . . -5.1(7) ?
    C109 C108 C7 N2 . . . . -24.(5) ?
    S101 C108 C7 N2 . . . . 152.(2) ?
    C109 C108 C7 N1 . . . . 153.(3) ?
    S101 C108 C7 N1 . . . . -31.(5) ?
    C109 C108 C7 C8 . . . .  -15.E1(9)
                                      ?
    S101 C108 C7 C8 . . . .  2.E1(8)
                                    ?
    C9 C8 C7 N2 . . . . 142.3(10) ?
    S1 C8 C7 N2 . . . . -29.7(11) ?
    C9 C8 C7 N1 . . . . -39.0(15) ?
    S1 C8 C7 N1 . . . . 149.0(5) ?
    C9 C8 C7 C108 . . . .  -17.E1(8)
                                    ?
    S1 C8 C7 C108 . . . .  2.E1(8)
                                  ?
    C1 N1 C12 C13 . . . . -75.6(4) ?
    C7 N1 C12 C13 . . . . 111.3(4) ?
    C14 C13 C12 N1 . . . . 129.4(3) ?
    S2 C13 C12 N1 . . . . -54.0(4) ?
loop_
    _geom_hbond_atom_site_label_d
    _geom_hbond_atom_site_label_h
    _geom_hbond_atom_site_label_a
    _geom_hbond_site_symmetry_d
    _geom_hbond_site_symmetry_h
    _geom_hbond_site_symmetry_a
    _geom_hbond_distance_dh
    _geom_hbond_distance_ha
    _geom_hbond_distance_da
    _geom_hbond_angle_dha
    _geom_hbond_publ_flag
    C16 H16 N2 1_555 1_555 4_576 0.95 2.62 3.369(4) 136.3 yes
    C12 H12B N2 1_555 1_555 1_565 0.99 2.69 3.654(4) 165.3 yes
    C12 H12B S1 1_555 1_555 1_565 0.99 2.99 3.599(4) 120.4 yes
_iucr_refine_instructions_details
;
TITL I in P2(1)/c
CELL 0.71073 15.4653 6.3578 15.6337 90.000 103.687 90.000
ZERR 4.00 0.0028 0.0010 0.0028 0.000 0.005 0.000
LATT 1
SYMM -x, y+1/2, -z+1/2
SFAC C  H  N  S  Cl
UNIT 64  44  8  8  4
OMIT 0 2 0
OMIT 1 0 2
OMIT 1 0 0
OMIT -4 2 2
OMIT 2 4 0
OMIT 0 0 2
L.S. 10
ACTA
BOND $H
FMAP 2
PLAN 20
eadp CL1 CL01
eadp S1 S101
EADP C8 C108
eadp C9 C109
eadp C10 C110
eadp C11 C111
dfix 1.75 0.005 CL01 C4
SADI C7 C8 C7 C108
FLAT S101 C111 C110 C109 C108 C7
FLAT S1 C11 C10 C9 C8 C7
RTAB Angl S1 H12B_$2 C12_$2
RTAB Angl C2 H15_$4 C1_$4
RTAB Angl C13 H10_$3 C10_$3
RTAB Angl N2 H12B_$2 C12_$2
RTAB Angl N2 H16_$1 C16_$1
RTAB Dist S1 C12_$2
RTAB Dist S1 H12B_$2
RTAB Dist C2 C15_$4
RTAB Dist C2 H15_$4
RTAB Dist C13 C10_$3
RTAB Dist C13 H10_$3
RTAB Dist N2 C12_$2
RTAB Dist N2 H12B_$2
RTAB Dist N2 C16_$1
RTAB Dist N2 H16_$1
EQIV $4 x, 2.5-y, -0.5+z
EQIV $3 -x, 2-y, 1-z
EQIV $2 x, -1+y, z
EQIV $1 x, 1.5-y, -0.5+z
MPLA c1 c2 c3 c4 c5 c6 n1 c7 n2
MPLA c8 c9 c10 c11 s1
MPLA c13 c14 c15 c16 s2
MPLA c1 c2 c3 c4 c5 c6 n1 c7 n2
MPLA C8 c109 c110 c111 s101
MPLA C8 c9 c10 c11 s1
CONF
SIZE 0.200 0.600 0.800
TEMP -73.000
WGHT    0.064500    1.402200
FVAR       0.13283   0.96915   0.80638
PART 1
CL1   5    0.558429    1.260493    0.406134    21.00000    0.05022    0.05750 =
         0.06269    0.01478    0.01780    0.00076
PART 2
CL01  5    0.586149    0.816876    0.326719   -21.00000    0.05022    0.05750 =
         0.06269    0.01478    0.01780    0.00076
PART 0
part 1
SAME s2 > c16
S1    4    0.060131    0.542367    0.291734    31.00000    0.06396    0.03706 =
         0.05302   -0.00671    0.00380    0.00654
C8    1    0.113352    0.717496    0.372763    31.00000    0.05549    0.02719 =
         0.03664    0.00245    0.00828    0.00775
C9    1    0.060239    0.753197    0.431578    31.00000    0.05185    0.03070 =
         0.08426   -0.00835    0.02381   -0.00203
AFIX  43
H9    2    0.078674    0.834943    0.483574    31.00000   -1.20000
AFIX   0
C10   1   -0.022974    0.656708    0.406483    31.00000    0.04901    0.05822 =
         0.07118   -0.00241    0.01555    0.00213
AFIX  43
H10   2   -0.068404    0.674860    0.437460    31.00000   -1.20000
AFIX   0
C11   1   -0.032711    0.536272    0.334701    31.00000    0.05561    0.04399 =
         0.07776   -0.00484    0.00463    0.00673
AFIX  43
H11   2   -0.084684    0.456718    0.310267    31.00000   -1.20000
AFIX   0
part 2
SAME s2 > c16
S101  4    0.055349    0.806887    0.440584   -31.00000    0.06396    0.03706 =
         0.05302   -0.00671    0.00380    0.00654
C108  1    0.116470    0.718454    0.370156   -31.00000    0.05549    0.02719 =
         0.03664    0.00245    0.00828    0.00775
C109  1    0.071072    0.573441    0.313836   -31.00000    0.05185    0.03070 =
         0.08426   -0.00835    0.02381   -0.00203
AFIX  43
H109  2    0.094305    0.506934    0.269652   -31.00000   -1.20000
AFIX   0
C110  1   -0.013692    0.530948    0.327105   -31.00000    0.04901    0.05822 =
         0.07118   -0.00241    0.01555    0.00213
AFIX  43
H110  2   -0.053594    0.431407    0.293619   -31.00000   -1.20000
AFIX   0
C111  1   -0.032413    0.647303    0.392850   -31.00000    0.05561    0.04399 =
         0.07776   -0.00484    0.00463    0.00673
AFIX  43
H111  2   -0.087130    0.641512    0.410395   -31.00000   -1.20000
AFIX   0
part 0
S2    4    0.226711    1.024531    0.608209    11.00000    0.06580    0.03089 =
         0.03831    0.00435    0.01524    0.00229
C13   1    0.229331    1.208901    0.527111    11.00000    0.04307    0.02853 =
         0.03111    0.00160    0.01405    0.00493
C14   1    0.258756    1.399562    0.563741    11.00000    0.05516    0.03465 =
         0.03523    0.00211    0.01340   -0.00476
AFIX  43
H14   2    0.264586    1.521453    0.530408    11.00000   -1.20000
AFIX   0
C15   1    0.279496    1.393957    0.657123    11.00000    0.06581    0.03813 =
         0.03890   -0.00890    0.01402   -0.00943
AFIX  43
H15   2    0.301422    1.511683    0.693180    11.00000   -1.20000
AFIX   0
C16   1    0.264709    1.202717    0.689483    11.00000    0.05561    0.05171 =
         0.03344    0.00069    0.01344   -0.00286
AFIX  43
H16   2    0.274461    1.171970    0.750488    11.00000   -1.20000
AFIX   0
N1    3    0.241031    0.975959    0.402552    11.00000    0.05224    0.02547 =
         0.02895    0.00070    0.01201    0.00745
N2    3    0.261523    0.659635    0.345953    11.00000    0.06138    0.02765 =
         0.03827   -0.00022    0.01820    0.00893
C1    1    0.327524    0.975406    0.391960    11.00000    0.05115    0.03288 =
         0.02466    0.00651    0.01214    0.00870
C2    1    0.338876    0.776486    0.356497    11.00000    0.06033    0.03233 =
         0.02871    0.00602    0.01511    0.01213
C3    1    0.420585    0.730018    0.337053    11.00000    0.06939    0.04032 =
         0.04190    0.00754    0.02519    0.01438
AFIX  43
H3    2    0.430444    0.597036    0.313321    11.00000   -1.20000
AFIX   0
C4    1    0.485885    0.879408    0.352831    11.00000    0.05482    0.05124 =
         0.04377    0.01090    0.02234    0.01767
part 1
AFIX  43
H4    2    0.541584    0.849483    0.339819    21.00000   -1.20000
AFIX   0
part 0
C5    1    0.472198    1.075619    0.387798    11.00000    0.05130    0.04570 =
         0.03598    0.01252    0.01366    0.00529
part 2
AFIX  43
H5'   2    0.519198    1.175531    0.397855   -21.00000   -1.20000
AFIX   0
part 0
C6    1    0.392899    1.129890    0.408311    11.00000    0.05554    0.03474 =
         0.03054    0.00500    0.01371    0.00815
AFIX  43
H6    2    0.383763    1.263485    0.431936    11.00000   -1.20000
AFIX   0
C7    1    0.204820    0.781296    0.373884    11.00000    0.05727    0.02836 =
         0.02839    0.00400    0.00982    0.00567
C12   1    0.198344    1.161382    0.430574    11.00000    0.05019    0.02612 =
         0.03488    0.00192    0.01185    0.00988
AFIX  23
H12A  2    0.133151    1.138973    0.416209    11.00000   -1.20000
H12B  2    0.210419    1.284973    0.396671    11.00000   -1.20000
HKLF 4 1 1 0 0 0 1 0 0 0 1
REM  scan_0m_P21_c in P2(1)/c
REM R1 =  0.0559 for   2184 Fo > 4sig(Fo)  and  0.0715 for all   2665 data
REM    210 parameters refined using     38 restraints
END
WGHT      0.0647      1.4020
REM Highest difference peak  0.492,  deepest hole -0.462,  1-sigma level  0.064
Q1    1   0.2379  1.4496  0.6010  11.00000  0.05    0.39
Q2    1   0.2378  1.0970  0.5544  11.00000  0.05    0.36
Q3    1   0.2552  1.0869  0.6670  11.00000  0.05    0.31
Q4    1   0.5960  1.2573  0.4799  11.00000  0.05    0.30
Q5    1  -0.0633  0.4299  0.2064  11.00000  0.05    0.28
Q6    1   0.0646  0.6081  0.2339  11.00000  0.05    0.27
Q7    1   0.5413  1.2686  0.3479  11.00000  0.05    0.26
Q8    1   0.0986  0.7388  0.4129  11.00000  0.05    0.25
Q9    1   0.2352  1.2129  0.4901  11.00000  0.05    0.23
Q10   1   0.2555  1.2801  0.5388  11.00000  0.05    0.22
Q11   1   0.2384  1.3726  0.6748  11.00000  0.05    0.22
Q12   1   0.0430  0.4848  0.2111  11.00000  0.05    0.21
Q13   1   0.1992  1.2318  0.5112  11.00000  0.05    0.21
Q14   1   0.2345  0.5581  0.4007  11.00000  0.05    0.21
Q15   1   0.0980  0.6141  0.3546  11.00000  0.05    0.20
Q16   1   0.0230  0.8334  0.3918  11.00000  0.05    0.20
Q17   1   0.3569  0.7848  0.3229  11.00000  0.05    0.19
Q18   1   0.2962  1.2714  0.6736  11.00000  0.05    0.19
Q19   1   0.2772  1.4687  0.5453  11.00000  0.05    0.19
Q20   1   0.0948  0.7615  0.3171  11.00000  0.05    0.19
;
