# Supplementary material for: 6-Chloro-2-(thio­phen-2-yl)-1-[(thio­phen-2-yl)meth­yl]-1H-benzimidazole
Source: Acta Crystallogr Sect E Struct Rep Online. 2013 Apr 30;69(Pt 5):o807. doi: 10.1107/S1600536813011124 (PMC3648326; doi:10.1107/S1600536813011124)
Supplement: Supplementary file 2 [file e-69-0o807-Isup2.hkl]

# 
# h,k,l, Fc-squared, Fo-squared, sigma(Fo-squared) and status flag 
# 
data_I
_shelx_title ' scan_0m_P21_c in P2(1)/c' 
_shelx_refln_list_code          4 
_shelx_F_calc_maximum      237.86 
_exptl_crystal_F_000       680.00 
_reflns_d_resolution_high  0.8300 
 
loop_ 
 _symmetry_equiv_pos_as_xyz 
 'x, y, z' 
 '-x, y+1/2, -z+1/2' 
 '-x, -y, -z' 
 'x, -y-1/2, z-1/2' 
 
_cell_length_a    15.4653 
_cell_length_b     6.3578 
_cell_length_c    15.6337 
_cell_angle_alpha  90.000 
_cell_angle_beta  103.687 
_cell_angle_gamma  90.000 
 
_shelx_F_squared_multiplier     1.000 
 
loop_ 
 _refln_index_h 
 _refln_index_k 
 _refln_index_l 
 _refln_F_squared_calc 
 _refln_F_squared_meas 
 _refln_F_squared_sigma 
 _refln_observed_status 
   2   0   0     1873.75     1843.92     75.11 o 
   3   0   0        7.24       -2.68      2.68 o 
   4   0   0    25776.46    27087.57    691.35 o 
   5   0   0      732.79      661.40     17.58 o 
   6   0   0    13790.37    15816.53    447.59 o 
   7   0   0     1517.21     1615.36     52.49 o 
   8   0   0      468.61      451.97     19.47 o 
   9   0   0      637.20      796.46     43.76 o 
  10   0   0     1938.45     1959.88     95.05 o 
  11   0   0      426.91      421.77     33.78 o 
  12   0   0       27.89       81.63      8.07 o 
  13   0   0       13.82       12.65      6.80 o 
  14   0   0       20.77       34.21      7.77 o 
  15   0   0       14.02        6.25      5.42 o 
  16   0   0       57.41       47.33      9.93 o 
  17   0   0        7.40        4.93      6.39 o 
  18   0   0      157.72       68.58     58.94 o 
   1   1   0      119.84      127.45      2.91 o 
   2   1   0      347.34      321.82      6.22 o 
   3   1   0    15634.36    16945.77    306.82 o 
   4   1   0      126.59       97.71      4.49 o 
   5   1   0      707.39      568.50     11.81 o 
   6   1   0     1493.84     1593.13     36.47 o 
   7   1   0     1136.58     1057.94     25.00 o 
   8   1   0      504.15      519.44     13.75 o 
   9   1   0      422.13      486.62     18.34 o 
  10   1   0      134.46      116.24     12.00 o 
  11   1   0     1121.27     1091.93     30.63 o 
  12   1   0      137.81      123.48     10.09 o 
  13   1   0      438.71      413.76     25.77 o 
  14   1   0       10.42       11.77      3.74 o 
  15   1   0      130.87      136.86     12.67 o 
  16   1   0        2.74        8.57      4.71 o 
  17   1   0        3.21        4.46      4.67 o 
   1   2   0     3620.77     3958.71     65.37 o 
   2   2   0     1438.28     1521.00     29.92 o 
   3   2   0      809.81      926.83     18.03 o 
   4   2   0     2164.14     2405.01     44.44 o 
   5   2   0      187.86      272.53     12.47 o 
   6   2   0       90.84       99.52      7.43 o 
   7   2   0     2774.71     2799.22     68.89 o 
   8   2   0      741.53      811.53     29.54 o 
   9   2   0      341.00      332.90     20.67 o 
  10   2   0        0.73        3.81      4.25 o 
  11   2   0      874.37      945.76     39.27 o 
  12   2   0       41.27       42.52      4.59 o 
  13   2   0      483.71      482.36     24.94 o 
  14   2   0       34.97       41.16      6.19 o 
  15   2   0        0.03        2.01      5.50 o 
  16   2   0       53.40       53.22      6.02 o 
  17   2   0      113.01      130.82     16.28 o 
   1   3   0     2260.97     2618.87     45.31 o 
   2   3   0     1019.00     1208.98     23.56 o 
   3   3   0      858.52      936.31     26.71 o 
   4   3   0     2136.95     2511.42     67.89 o 
   5   3   0      745.47      752.22     20.63 o 
   6   3   0      467.14      450.50     13.03 o 
   7   3   0      112.73       99.34     12.52 o 
   8   3   0        9.00       16.87      4.11 o 
   9   3   0        3.31       17.33      2.90 o 
  10   3   0      305.42      332.94     25.22 o 
  11   3   0       10.59       10.71      3.55 o 
  12   3   0      445.69      444.15     27.26 o 
  13   3   0       79.44       78.24     12.28 o 
  14   3   0       18.93       24.74      5.20 o 
  15   3   0        8.11        8.25      7.34 o 
  16   3   0       14.04       19.68      6.07 o 
   0   4   0     4406.71     4603.44    104.86 o 
   1   4   0       44.51       57.58      2.57 o 
   3   4   0       27.58       26.06      4.20 o 
   4   4   0       52.27       56.75      5.12 o 
   5   4   0      376.28      373.53     17.36 o 
   6   4   0      779.13      770.80     30.10 o 
   7   4   0      254.21      243.01     25.35 o 
   8   4   0      777.85      763.53     49.29 o 
   9   4   0     1702.42     1687.37     57.32 o 
  10   4   0      636.31      656.28     25.67 o 
  11   4   0      317.60      281.45     12.59 o 
  12   4   0        7.12       35.24      8.79 o 
  13   4   0       32.19       39.23      6.01 o 
  14   4   0       49.49       39.10      6.25 o 
  15   4   0       76.87       70.82      9.18 o 
   1   5   0      248.73      272.92     12.04 o 
   2   5   0        9.33        4.72      3.27 o 
   3   5   0     2297.18     2552.69     77.29 o 
   4   5   0       55.70       59.04     19.61 o 
   5   5   0       70.25       81.15     11.89 o 
   6   5   0        3.75        3.70      4.82 o 
   7   5   0      418.81      424.67     27.51 o 
   8   5   0       38.04       28.31      7.12 o 
   9   5   0      435.72      455.47     37.95 o 
  10   5   0        4.21        5.07      6.45 o 
  11   5   0      133.66      141.16     28.19 o 
  12   5   0       37.37       36.92      6.05 o 
  13   5   0      146.00      147.35     25.52 o 
   0   6   0        0.82        2.59     12.52 o 
   1   6   0      270.27      278.41     20.94 o 
   2   6   0      651.06      659.47     47.70 o 
   3   6   0       17.31        8.21      6.49 o 
   4   6   0      145.70      152.64     12.77 o 
   5   6   0      152.00      161.05     16.37 o 
   6   6   0        1.14        8.57      5.51 o 
   7   6   0      156.09      153.83     25.64 o 
   8   6   0      121.00      125.53     15.63 o 
   9   6   0        0.62       -4.05     11.01 o 
  10   6   0       23.27       17.94      7.23 o 
  11   6   0       61.58        9.63     49.87 o 
   1   7   0       12.75       30.60     37.97 o 
   2   7   0        0.16       17.00     40.24 o 
   3   7   0        3.22       10.49     13.88 o 
   5   7   0       10.79       11.25     19.27 o 
   6   7   0        8.54       -1.72     16.10 o 
 -18   1   1       34.24       12.47     52.71 o 
 -17   1   1        6.27        6.07      4.52 o 
 -16   1   1       76.66       73.49      7.69 o 
 -15   1   1       24.29       16.50      4.50 o 
 -14   1   1        0.51        1.09      3.32 o 
 -13   1   1        1.62        4.85      5.31 o 
 -12   1   1      215.43      201.62     12.86 o 
 -11   1   1     1840.32     1848.85     49.80 o 
 -10   1   1       39.05       46.33      6.36 o 
  -9   1   1      297.42      295.01     16.30 o 
  -8   1   1        0.62        1.94      2.72 o 
  -7   1   1     4824.63     4922.44    119.83 o 
  -6   1   1     1045.29      956.57     20.55 o 
  -5   1   1     3302.96     3092.47     55.91 o 
  -4   1   1      621.05      530.46     13.11 o 
  -3   1   1     2369.54     2243.75     37.26 o 
  -2   1   1       17.59       21.76      1.16 o 
  -1   1   1     2242.58     2198.03     42.28 o 
   0   1   1     4297.22     3917.67     73.34 o 
   1   1   1     2771.37     2583.77     48.06 o 
   2   1   1    10702.55     9865.13    184.13 o 
   3   1   1     3098.35     3055.71     58.04 o 
   4   1   1      154.69      139.31      5.36 o 
   5   1   1        3.04        8.16      1.50 o 
   6   1   1      661.62      520.89     12.31 o 
   7   1   1      646.03      625.96     19.81 o 
   8   1   1      398.11      346.23     12.84 o 
   9   1   1     1673.50     1644.18     41.34 o 
  10   1   1       39.96       23.58      3.59 o 
  11   1   1        8.86        6.27      4.43 o 
  12   1   1      234.97      199.42     17.87 o 
  13   1   1     1038.56     1064.91     30.84 o 
  14   1   1        0.01        9.81      3.59 o 
  15   1   1        0.26       16.10      5.35 o 
  16   1   1        0.08        3.81      4.37 o 
  17   1   1       40.36       37.87      6.59 o 
 -17   2   1        3.44        3.46      4.99 o 
 -16   2   1        0.92        0.81      5.29 o 
 -15   2   1       18.00       16.01      4.38 o 
 -14   2   1        3.93        8.30      3.97 o 
 -13   2   1       58.54       68.87     12.09 o 
 -12   2   1      109.27       92.82     10.08 o 
 -11   2   1       93.12       82.39      8.16 o 
 -10   2   1        2.61       -0.21      3.76 o 
  -9   2   1      871.95      914.85     24.04 o 
  -8   2   1      269.99      225.15     10.25 o 
  -7   2   1        4.18       11.37      1.92 o 
  -6   2   1      254.30      301.03     12.56 o 
  -5   2   1        0.02        6.75      1.86 o 
  -4   2   1     1902.58     2212.47     46.11 o 
  -3   2   1     1127.14     1261.05     23.41 o 
  -2   2   1      137.31      130.87      4.58 o 
  -1   2   1     2679.40     2889.83     52.47 o 
   0   2   1     1889.43     1880.22     31.29 o 
   1   2   1      122.22      154.15      3.61 o 
   2   2   1      329.38      300.95      7.33 o 
   3   2   1      309.09      303.76      6.42 o 
   4   2   1     1710.27     1867.94     38.73 o 
   5   2   1        8.79       40.91      4.23 o 
   6   2   1      454.39      438.38     13.55 o 
   7   2   1      640.01      672.04     17.92 o 
   8   2   1       63.70       89.20      9.37 o 
   9   2   1      117.03      116.75     11.14 o 
  10   2   1        6.48       -0.16      3.96 o 
  11   2   1       13.65       12.12      3.36 o 
  12   2   1        6.49        6.60      4.74 o 
  13   2   1        1.16        0.85      4.66 o 
  14   2   1       16.23       22.26      4.49 o 
  15   2   1       76.60       70.60      9.18 o 
  16   2   1        0.66       -1.95      5.93 o 
  17   2   1        6.05        1.78      9.10 o 
 -16   3   1       16.15       31.16      6.19 o 
 -15   3   1       22.33       24.93      5.44 o 
 -14   3   1        4.35        9.40      5.38 o 
 -13   3   1       79.93       72.69      9.16 o 
 -12   3   1       55.78       58.98     11.19 o 
 -11   3   1        0.07       -3.11      3.11 o 
 -10   3   1       80.35       69.07      7.54 o 
  -9   3   1      250.02      209.22     19.06 o 
  -8   3   1        5.87       14.31      2.61 o 
  -7   3   1      754.42      764.95     22.33 o 
  -6   3   1      307.58      313.06     10.53 o 
  -5   3   1      108.21       65.20      6.54 o 
  -4   3   1      356.67      354.38      8.82 o 
  -3   3   1      429.35      545.43     11.72 o 
  -2   3   1      104.22       94.24      3.50 o 
  -1   3   1        1.41        5.66      1.11 o 
   0   3   1      403.16      377.57      7.01 o 
   1   3   1      176.54      150.45      3.47 o 
   2   3   1     2501.37     2404.15     47.30 o 
   3   3   1      231.87      218.38      6.40 o 
   4   3   1      893.25      875.27     20.86 o 
   5   3   1      218.19      218.32      6.30 o 
   6   3   1     2322.27     2361.05     58.20 o 
   7   3   1       37.83       54.88      7.01 o 
   8   3   1      853.58      875.90     22.07 o 
   9   3   1      914.26      888.28     25.50 o 
  10   3   1       88.77       80.54     11.21 o 
  11   3   1       37.22       33.56      4.82 o 
  12   3   1      417.41      428.43     23.16 o 
  13   3   1      330.32      351.37     22.92 o 
  14   3   1        7.96       15.75      5.86 o 
  15   3   1      119.29      131.46     20.43 o 
  16   3   1        1.77       16.48      5.99 o 
 -15   4   1      135.83      127.60     24.69 o 
 -14   4   1       14.74       17.58      9.34 o 
 -13   4   1       29.25       30.69      6.67 o 
 -12   4   1      216.76      239.15     35.67 o 
 -11   4   1       65.52       76.70     13.02 o 
 -10   4   1      295.74      328.46     31.77 o 
  -9   4   1      255.52      231.04     23.89 o 
  -8   4   1      710.98      734.17     34.09 o 
  -7   4   1       38.49       35.35      6.08 o 
  -6   4   1      178.09      198.18     11.33 o 
  -5   4   1       98.40      111.62     10.15 o 
  -4   4   1      111.39      121.36      8.73 o 
  -3   4   1      665.69      654.62     15.10 o 
  -2   4   1     1379.46     1435.97     29.46 o 
  -1   4   1        2.66        5.26      1.73 o 
   0   4   1      305.96      354.77      9.20 o 
   1   4   1      536.92      544.02     10.86 o 
   2   4   1      298.98      328.22      9.98 o 
   3   4   1        0.12       -2.28      2.28 o 
   4   4   1       38.16       62.44      7.86 o 
   5   4   1      108.95      105.74     14.58 o 
   6   4   1      347.67      363.45     19.26 o 
   7   4   1      413.39      389.90     13.44 o 
   8   4   1      116.39       96.56     21.07 o 
   9   4   1      334.32      300.44     32.86 o 
  10   4   1       79.60       84.86     18.86 o 
  11   4   1        7.87       23.60      7.50 o 
  12   4   1       38.39       47.89      8.25 o 
  13   4   1        7.28        1.32      5.70 o 
  14   4   1       16.62       16.91      5.77 o 
  15   4   1       10.16       26.07     60.64 o 
 -13   5   1       22.03       21.68      8.90 o 
 -12   5   1        2.18        1.76      4.83 o 
 -11   5   1       14.99       16.64      5.19 o 
 -10   5   1      136.77      116.46     27.63 o 
  -9   5   1      214.30      187.31     23.57 o 
  -8   5   1       67.23       60.77     11.80 o 
  -7   5   1     1105.16     1181.03     38.31 o 
  -6   5   1      265.36      278.69     26.00 o 
  -5   5   1      642.83      590.70     28.38 o 
  -4   5   1      466.51      432.65     23.58 o 
  -3   5   1       35.87       51.83      6.56 o 
  -2   5   1     1549.48     1586.32     43.35 o 
  -1   5   1      671.49      657.57     20.52 o 
   0   5   1      601.88      554.57     17.08 o 
   1   5   1       15.09       29.80      3.87 o 
   2   5   1     2015.72     1994.07     57.25 o 
   3   5   1      115.12      163.48     14.85 o 
   4   5   1      618.59      554.45     17.54 o 
   5   5   1       16.88       20.96      6.32 o 
   6   5   1       40.52       31.72      7.90 o 
   7   5   1       11.24       19.60      5.73 o 
   8   5   1        0.62       -3.39      3.39 o 
   9   5   1       20.66       25.36      6.24 o 
  10   5   1        5.08       10.73      4.74 o 
  11   5   1      167.13      137.06     29.24 o 
  12   5   1       34.04       25.79      6.51 o 
  13   5   1        8.12       18.55      7.70 o 
 -11   6   1        2.17        5.37     10.01 o 
 -10   6   1       22.39       38.91     10.83 o 
  -9   6   1       76.20       67.58     11.55 o 
  -8   6   1      207.10      208.95     34.52 o 
  -7   6   1       75.57       52.98     13.12 o 
  -6   6   1        6.45        3.70     10.55 o 
  -5   6   1       38.14       31.10      8.98 o 
  -4   6   1      360.63      364.18     24.45 o 
  -3   6   1       15.74       18.78      6.02 o 
  -2   6   1     1613.91     1536.26     51.67 o 
  -1   6   1      560.93      516.35     24.93 o 
   0   6   1      102.96       68.53     14.19 o 
   1   6   1       15.61        9.40      7.57 o 
   2   6   1      768.00      755.86     27.55 o 
   3   6   1       59.93       64.90     12.72 o 
   4   6   1       13.78       15.37      5.81 o 
   5   6   1      780.64      730.89     28.53 o 
   6   6   1       58.77       52.94     15.85 o 
   7   6   1       49.68       55.56     15.25 o 
   8   6   1        3.76        5.08      6.17 o 
   9   6   1      232.55      222.85     33.01 o 
  10   6   1       14.22       22.28      7.43 o 
  -7   7   1       27.95       24.37     47.61 o 
  -6   7   1       13.28        7.05     15.09 o 
  -5   7   1       15.59       47.61     16.39 o 
  -4   7   1      100.01       62.50     26.55 o 
  -3   7   1      197.86       45.34     41.94 o 
  -2   7   1       13.05      -10.77     36.27 o 
  -1   7   1        2.40        9.63     35.14 o 
   0   7   1       40.99       -3.97     35.70 o 
   1   7   1       21.05       24.94     39.11 o 
   2   7   1        3.28       -3.97     37.41 o 
   3   7   1       20.19        9.07     39.11 o 
   4   7   1        0.22        4.52     14.87 o 
   5   7   1        1.95        3.49     14.82 o 
   6   7   1       51.51       21.99     13.52 o 
 -18   0   2        6.24        2.64      6.81 o 
 -17   0   2      102.29       94.80     14.83 o 
 -16   0   2        3.75        5.54      7.10 o 
 -15   0   2       16.97       25.89      6.65 o 
 -14   0   2     1559.51     1713.65    107.32 o 
 -13   0   2       73.98       72.50     15.16 o 
 -12   0   2      516.48      597.38     32.72 o 
 -11   0   2      111.14      107.71     25.52 o 
 -10   0   2     1079.51     1042.63     42.38 o 
  -9   0   2     2875.49     2868.67    112.20 o 
  -8   0   2      865.13     1009.64     37.29 o 
  -7   0   2      269.67      298.89     10.78 o 
  -6   0   2      935.90     1027.35     27.65 o 
  -5   0   2    14509.14    16052.62    396.51 o 
  -4   0   2      691.46      742.51     17.59 o 
  -3   0   2    12927.13    14501.06    325.04 o 
  -2   0   2     2856.43     3213.28     70.45 o 
  -1   0   2     4253.48     4663.12    136.53 o 
   2   0   2      767.91      827.77     28.24 o 
   3   0   2      384.29      454.54     13.47 o 
   4   0   2     2683.85     2800.42     66.96 o 
   5   0   2      343.01      335.93      9.60 o 
   6   0   2      219.05      231.91     15.10 o 
   7   0   2        0.57       11.36      6.59 o 
   8   0   2       92.18      103.95     15.28 o 
   9   0   2      342.18      280.57     26.41 o 
  10   0   2      848.99      775.64     40.39 o 
  11   0   2        9.79       10.55      4.90 o 
  12   0   2      737.87      810.96     55.99 o 
  13   0   2      545.95      668.11     47.27 o 
  14   0   2     1549.72     1753.65     94.07 o 
  15   0   2      158.12      124.97     25.77 o 
  16   0   2        0.09        2.74      6.04 o 
  17   0   2        5.92        5.00      6.81 o 
 -18   1   2       23.81       24.22      5.44 o 
 -17   1   2       49.74       47.83      6.21 o 
 -16   1   2       37.66       36.67      4.79 o 
 -15   1   2       14.74        4.74      3.55 o 
 -14   1   2        0.34        5.81      3.84 o 
 -13   1   2      540.82      571.56     35.39 o 
 -12   1   2      517.53      509.16     24.19 o 
 -11   1   2      706.49      687.73     30.42 o 
 -10   1   2        8.03       21.45      2.87 o 
  -9   1   2      446.91      347.27     16.40 o 
  -8   1   2     1794.56     1893.48     46.35 o 
  -7   1   2      218.10      207.58     11.47 o 
  -6   1   2     1712.41     1961.66     40.46 o 
  -5   1   2      650.81      791.08     13.63 o 
  -4   1   2     3720.05     4216.37     70.88 o 
  -3   1   2     5046.23     5303.81     93.06 o 
  -2   1   2     5177.44     5937.43     98.08 o 
  -1   1   2     2605.01     2584.95     49.11 o 
   0   1   2    13464.59    14702.86    289.83 o 
   1   1   2    11113.12    11792.74    215.49 o 
   2   1   2     2589.43     2564.09     47.53 o 
   3   1   2      712.43      684.89     12.86 o 
   4   1   2      878.80      969.14     16.95 o 
   5   1   2     1523.02     1561.35     31.86 o 
   6   1   2      271.32      280.65     11.92 o 
   7   1   2     1267.65     1287.36     29.90 o 
   8   1   2      370.87      354.91     13.24 o 
   9   1   2      245.26      196.12     10.29 o 
  10   1   2       45.35       40.53      3.75 o 
  11   1   2       64.01       52.25      5.24 o 
  12   1   2        0.99        4.13      3.30 o 
  13   1   2       19.66       15.53      6.28 o 
  14   1   2       13.37       19.95      4.35 o 
  15   1   2      138.46      135.21     11.96 o 
  16   1   2       60.14       57.84      7.90 o 
  17   1   2       56.39       54.08      7.37 o 
 -17   2   2       47.13       45.20      5.85 o 
 -16   2   2      183.36      204.54     21.34 o 
 -15   2   2      205.24      219.77     15.99 o 
 -14   2   2      306.66      316.16     17.28 o 
 -13   2   2        3.16        8.39      3.53 o 
 -12   2   2        0.53       18.77      3.54 o 
 -11   2   2      881.99      849.88     36.82 o 
 -10   2   2      709.11      648.81     20.27 o 
  -9   2   2       15.26       16.64      2.33 o 
  -8   2   2      723.84      771.55     18.91 o 
  -7   2   2       97.44      114.73      7.78 o 
  -6   2   2     4131.58     4262.13     85.97 o 
  -5   2   2      603.23      725.77     14.24 o 
  -3   2   2     2831.98     2826.19     52.54 o 
  -2   2   2      171.99      180.65      4.30 o 
  -1   2   2       19.07       53.94      4.11 o 
   0   2   2     1805.89     1845.12     37.70 o 
   1   2   2     7780.03     8228.43    165.02 o 
   2   2   2    11164.34    11598.61    215.40 o 
   3   2   2     1415.05     1453.42     28.28 o 
   4   2   2        4.81        9.64      3.66 o 
   5   2   2      262.84      285.17      8.93 o 
   6   2   2     1277.45     1269.14     31.90 o 
   7   2   2     1770.65     1893.22     45.06 o 
   8   2   2     1641.56     1549.99     44.31 o 
   9   2   2      150.40      178.23     20.47 o 
  10   2   2        2.05        9.95      3.16 o 
  11   2   2      288.85      268.27     10.40 o 
  12   2   2      336.91      333.65     18.24 o 
  13   2   2       29.07       36.69      6.86 o 
  14   2   2        5.33        6.75      8.54 o 
  15   2   2      116.70      136.42     14.09 o 
  16   2   2        0.93        4.72      5.39 o 
 -16   3   2       15.47       26.90      8.25 o 
 -15   3   2       31.04       31.59      5.78 o 
 -14   3   2      136.77      111.95     13.08 o 
 -13   3   2      216.73      217.11     17.74 o 
 -12   3   2       14.14       21.72      3.54 o 
 -11   3   2      233.87      206.54     17.52 o 
 -10   3   2       57.84       69.60      6.38 o 
  -9   3   2      162.32      175.43     12.05 o 
  -8   3   2      116.03       95.11     14.57 o 
  -7   3   2       13.08       22.47      3.82 o 
  -6   3   2      616.59      621.89     19.24 o 
  -5   3   2      860.87      906.19     21.55 o 
  -4   3   2     1078.40     1271.67     28.79 o 
  -3   3   2     1018.41     1102.61     22.68 o 
  -2   3   2      132.33      191.04      4.68 o 
  -1   3   2      659.55      640.20     13.00 o 
   0   3   2     1066.63     1195.68     23.17 o 
   1   3   2        1.40        9.79      1.76 o 
   2   3   2      120.65      122.95      3.85 o 
   3   3   2      661.13      740.02     16.83 o 
   4   3   2     2795.35     3227.24     70.91 o 
   5   3   2     1037.68     1072.49     25.30 o 
   6   3   2      357.19      391.98     11.19 o 
   7   3   2      316.91      298.15     10.87 o 
   8   3   2       40.64       43.03      6.38 o 
   9   3   2       70.96       68.07      8.31 o 
  10   3   2      920.80     1005.02     36.95 o 
  11   3   2       99.61      109.55      9.43 o 
  12   3   2        1.36        1.49      3.63 o 
  13   3   2        6.77       12.15      4.40 o 
  14   3   2        1.82       -5.17      5.19 o 
  15   3   2      285.58      330.76     27.22 o 
 -15   4   2       26.40       44.60      7.51 o 
 -14   4   2      325.28      351.59     39.16 o 
 -13   4   2        0.41        6.56      5.88 o 
 -12   4   2        6.67        4.98      4.30 o 
 -11   4   2       12.58       26.67      6.37 o 
 -10   4   2        0.39       -1.00      3.83 o 
  -9   4   2      313.29      328.99     26.02 o 
  -8   4   2      131.46      119.14     13.60 o 
  -7   4   2        9.12        8.78      4.02 o 
  -6   4   2       73.94       90.22      9.99 o 
  -5   4   2      570.89      532.85     15.13 o 
  -4   4   2     1551.62     1537.38     34.42 o 
  -3   4   2      164.62      167.24      8.70 o 
  -2   4   2      407.76      415.33      9.61 o 
  -1   4   2       67.49      112.13      6.83 o 
   0   4   2       14.00       46.61      3.83 o 
   1   4   2      308.20      260.44     10.58 o 
   2   4   2        5.50        7.91      3.13 o 
   3   4   2       65.63       81.88      8.69 o 
   4   4   2     3125.98     3208.23     73.19 o 
   5   4   2      606.77      622.62     16.05 o 
   6   4   2       10.92       29.79      4.72 o 
   7   4   2       22.52       22.80      3.49 o 
   8   4   2      174.54      182.83     17.27 o 
   9   4   2       55.48       39.37     11.27 o 
  10   4   2       51.88       64.30     17.75 o 
  11   4   2       14.20       11.69      4.31 o 
  12   4   2        7.03       21.57      5.06 o 
  13   4   2      101.78       98.12     17.78 o 
  14   4   2       94.99       97.77     21.66 o 
 -13   5   2       52.05       66.24      7.25 o 
 -12   5   2      142.04      157.01     25.09 o 
 -11   5   2      263.30      273.82     34.93 o 
 -10   5   2       92.16       93.42     15.61 o 
  -9   5   2       44.78       38.77      7.23 o 
  -8   5   2        7.71       39.52      5.84 o 
  -7   5   2      871.50      864.71     27.29 o 
  -6   5   2      194.02      227.54     17.73 o 
  -5   5   2      112.48      126.02      9.31 o 
  -4   5   2      292.41      284.06      9.76 o 
  -3   5   2        0.06       -4.98      5.33 o 
  -2   5   2     1316.94     1419.99     42.77 o 
  -1   5   2      730.77      705.78     21.47 o 
   0   5   2      754.40      822.10     27.05 o 
   1   5   2      691.37      754.58     38.36 o 
   2   5   2      289.61      292.21     16.60 o 
   3   5   2      142.43      152.24     13.24 o 
   4   5   2      147.91      136.99     11.92 o 
   5   5   2      301.97      285.31     10.46 o 
   6   5   2        0.80        4.51      3.33 o 
   7   5   2      847.80      831.31     44.82 o 
   8   5   2        6.28        6.51      4.69 o 
   9   5   2        0.09       -1.46      4.76 o 
  10   5   2        5.75       21.17      6.92 o 
  11   5   2      635.88      713.15     65.44 o 
  12   5   2       50.73       39.68     17.06 o 
 -11   6   2       30.82       29.48     10.80 o 
 -10   6   2      142.01      147.10     34.88 o 
  -9   6   2        4.58       12.05      8.85 o 
  -8   6   2       73.34       76.73      9.33 o 
  -7   6   2       21.78       25.20      7.65 o 
  -6   6   2      247.91      232.24     35.18 o 
  -5   6   2        0.94       12.20      8.07 o 
  -4   6   2        0.45        1.39      7.68 o 
  -3   6   2        0.98       29.42      5.44 o 
  -2   6   2       34.42       40.01      8.77 o 
  -1   6   2        1.82        0.46      5.50 o 
   0   6   2        3.34        5.64      8.38 o 
   1   6   2       50.68       89.29     10.26 o 
   2   6   2      216.72      253.20     15.43 o 
   3   6   2        9.92       13.78      4.81 o 
   4   6   2       13.81        1.58      5.14 o 
   5   6   2       83.50       77.38     24.31 o 
   6   6   2       84.74       79.97     24.46 o 
   7   6   2       58.23       48.37     10.42 o 
   8   6   2       28.93       32.10     16.35 o 
   9   6   2        5.06        8.00      6.85 o 
  10   6   2        0.00        1.63     11.14 o 
  -7   7   2      103.80       65.18     51.01 o 
  -6   7   2      304.29      101.27     56.11 o 
  -5   7   2        1.56       19.12     15.80 o 
  -4   7   2       67.10       20.09     34.00 o 
  -3   7   2       15.15       29.59     35.18 o 
  -2   7   2      110.22       38.94     39.67 o 
  -1   7   2        4.88       39.08     33.12 o 
   0   7   2      502.63      529.90    104.85 o 
   1   7   2       40.20       22.98     30.62 o 
   2   7   2       10.24       26.97     28.25 o 
   3   7   2       39.18       33.44     40.81 o 
   4   7   2      156.82      154.92     89.83 o 
   5   7   2      244.34      246.77     24.76 o 
   6   7   2       33.45       29.60     13.75 o 
 -18   1   3        3.42        4.32      5.70 o 
 -17   1   3       32.10       27.19      5.26 o 
 -16   1   3       15.89       19.57      6.35 o 
 -15   1   3      191.03      199.50     21.95 o 
 -14   1   3      389.56      379.92     23.65 o 
 -13   1   3      233.80      203.09     15.88 o 
 -12   1   3       61.14       48.39      7.73 o 
 -11   1   3      244.49      292.47     22.53 o 
 -10   1   3      282.45      338.25     18.16 o 
  -9   1   3     1138.05     1145.40     34.20 o 
  -8   1   3     1830.29     1528.01     37.56 o 
  -7   1   3      120.84      138.41      6.57 o 
  -6   1   3      247.43      322.52      7.31 o 
  -5   1   3     1160.53     1249.16     21.39 o 
  -4   1   3     2811.09     2799.17     44.02 o 
  -3   1   3        0.34        4.55      1.25 o 
  -2   1   3     2889.12     2583.54     44.43 o 
  -1   1   3      930.98      793.32     14.06 o 
   0   1   3      298.07      223.52      6.03 o 
   1   1   3    12274.83    10920.93    192.80 o 
   2   1   3      472.51      391.64     10.70 o 
   3   1   3     7737.15     7017.42    124.46 o 
   4   1   3      751.72      722.00     13.61 o 
   5   1   3      291.42      324.57      9.64 o 
   6   1   3      313.36      298.55     10.56 o 
   7   1   3     1028.28      945.92     22.77 o 
   8   1   3       35.42       36.59      3.54 o 
   9   1   3      352.90      351.50     17.14 o 
  10   1   3      683.45      619.40     30.34 o 
  11   1   3       14.74       18.84      4.05 o 
  12   1   3       33.30       24.17      4.77 o 
  13   1   3        0.46        0.24      5.23 o 
  14   1   3      121.71      119.66     11.47 o 
  15   1   3       30.14       41.17      6.52 o 
  16   1   3       78.49       60.85      7.26 o 
 -17   2   3       37.96       44.11     12.20 o 
 -16   2   3       31.42       30.56      6.73 o 
 -15   2   3      209.07      221.41     21.56 o 
 -14   2   3       53.62       63.84      7.87 o 
 -13   2   3       79.21       78.31      8.02 o 
 -12   2   3        0.02       -2.00      4.27 o 
 -11   2   3      976.20     1007.29     31.94 o 
 -10   2   3      454.71      476.28     20.94 o 
  -9   2   3      206.89      216.41     13.33 o 
  -8   2   3      242.42      257.84      9.69 o 
  -7   2   3     2250.99     2309.18     51.91 o 
  -6   2   3       80.73      157.32     11.12 o 
  -5   2   3      360.51      388.64      8.63 o 
  -4   2   3       63.18       61.82      3.24 o 
  -3   2   3       95.28      119.29      3.86 o 
  -2   2   3      163.95      190.39      5.53 o 
  -1   2   3      469.98      467.18     11.57 o 
   0   2   3      278.69      314.04      6.97 o 
   1   2   3       28.32       20.04      3.77 o 
   2   2   3       15.41        9.32      1.68 o 
   3   2   3      266.34      281.02     14.59 o 
   4   2   3       45.75       49.91      7.55 o 
   5   2   3      706.05      778.76     18.71 o 
   6   2   3       16.93        9.59      2.72 o 
   7   2   3       15.07       27.27      4.42 o 
   8   2   3      447.15      429.49     12.72 o 
   9   2   3       89.75       88.68      7.63 o 
  10   2   3       18.22       18.48      3.60 o 
  11   2   3        0.11       -1.49      3.24 o 
  12   2   3       26.80       18.00      5.78 o 
  13   2   3       58.24       58.82      7.81 o 
  14   2   3      161.18      143.87     15.45 o 
  15   2   3        0.19        0.44      4.57 o 
  16   2   3        1.94        4.01      7.06 o 
 -16   3   3       31.43       45.86      6.60 o 
 -15   3   3      150.93      152.95     16.67 o 
 -14   3   3       36.18       38.46      7.57 o 
 -13   3   3      119.09      133.95     23.74 o 
 -12   3   3        0.09        6.06      2.98 o 
 -11   3   3      353.80      352.08     14.08 o 
 -10   3   3       44.60       50.34      3.82 o 
  -9   3   3      409.53      388.43     13.22 o 
  -8   3   3      326.13      319.62     14.64 o 
  -7   3   3       11.38       14.22      3.16 o 
  -6   3   3     1671.54     1742.62     41.85 o 
  -5   3   3       53.67       83.82      6.43 o 
  -4   3   3     2308.50     2247.44     49.99 o 
  -3   3   3        0.05       16.81      2.51 o 
  -2   3   3     2249.88     2406.53     51.12 o 
  -1   3   3     1089.50     1034.82     20.92 o 
   0   3   3      183.14      172.43      7.61 o 
   1   3   3      465.33      477.86     12.76 o 
   2   3   3     1775.39     1792.38     42.51 o 
   3   3   3      495.43      486.32     16.51 o 
   4   3   3      414.08      397.39     10.18 o 
   5   3   3      443.30      398.42     12.22 o 
   6   3   3       23.47       18.93      2.50 o 
   7   3   3       10.99       14.14      2.95 o 
   8   3   3       78.28       79.08     16.13 o 
   9   3   3      183.98      159.29     23.29 o 
  10   3   3      130.57      153.79     17.11 o 
  11   3   3       84.44       61.48      7.37 o 
  12   3   3       17.50       16.94      4.92 o 
  13   3   3        0.23        2.77      4.14 o 
  14   3   3        6.61       -3.62      6.22 o 
  15   3   3        3.03        9.81      5.80 o 
 -15   4   3        6.42        6.97      5.33 o 
 -14   4   3       14.69       13.50      5.23 o 
 -13   4   3       35.73       39.03      9.26 o 
 -12   4   3      158.12      145.70     20.43 o 
 -11   4   3      183.98      176.99     24.15 o 
 -10   4   3       28.75       39.27      5.20 o 
  -9   4   3        6.45        1.38      6.66 o 
  -8   4   3      423.31      384.01     21.21 o 
  -7   4   3        4.40        7.11      4.12 o 
  -6   4   3      143.07      167.30     14.74 o 
  -5   4   3       92.18       90.85      6.24 o 
  -4   4   3        1.30        4.34      2.61 o 
  -3   4   3       82.07       81.00      5.13 o 
  -2   4   3       16.96       16.02      3.52 o 
  -1   4   3      880.22     1005.22     22.71 o 
   0   4   3      642.00      670.66     16.86 o 
   1   4   3      414.57      380.25     11.77 o 
   2   4   3      670.20      684.64     19.66 o 
   3   4   3        2.57        9.25      2.34 o 
   4   4   3      187.72      184.34      6.35 o 
   5   4   3        2.44        7.73      2.24 o 
   6   4   3      867.06      874.37     24.59 o 
   7   4   3      513.09      463.34     17.70 o 
   8   4   3      491.04      492.45     15.52 o 
   9   4   3       17.30       12.96      4.43 o 
  10   4   3        1.76       -1.00      3.85 o 
  11   4   3       43.87       47.11      6.16 o 
  12   4   3      209.34      213.27     43.52 o 
  13   4   3       81.63       73.71     10.55 o 
  14   4   3        3.92        9.38      9.37 o 
 -13   5   3        8.81       11.76      7.56 o 
 -12   5   3       76.67       56.86      7.36 o 
 -11   5   3       13.41        5.35      4.76 o 
 -10   5   3        2.80        8.52      6.25 o 
  -9   5   3        0.17        3.44      4.85 o 
  -8   5   3       15.81       23.21      6.17 o 
  -7   5   3      313.17      287.04     28.64 o 
  -6   5   3        1.15        3.55      6.04 o 
  -5   5   3        0.13       -1.46      4.24 o 
  -4   5   3      142.90      176.25      8.06 o 
  -3   5   3      332.16      297.42     12.06 o 
  -2   5   3      693.77      713.48     26.61 o 
  -1   5   3      137.47      142.12      8.68 o 
   0   5   3        0.86        1.87      3.54 o 
   1   5   3        6.63        8.11      5.67 o 
   2   5   3      292.31      256.20     13.98 o 
   3   5   3       57.03       60.60     13.16 o 
   4   5   3       41.61       35.27      6.57 o 
   5   5   3       26.28        6.62      5.60 o 
   6   5   3        1.07        3.67      5.97 o 
   7   5   3      243.79      216.72     30.10 o 
   8   5   3       48.55       36.39     11.57 o 
   9   5   3      102.23       94.89     30.59 o 
  10   5   3        2.30        6.98      8.22 o 
  11   5   3      156.88      179.89     46.29 o 
  12   5   3       26.82       22.51      9.41 o 
 -11   6   3      121.91      130.69     18.50 o 
 -10   6   3      273.14      263.70     37.02 o 
  -9   6   3        4.19        4.04      5.90 o 
  -8   6   3        9.55       13.48      6.46 o 
  -7   6   3      374.60      401.06     31.58 o 
  -6   6   3      386.79      410.49     25.20 o 
  -5   6   3      740.59      720.51     40.82 o 
  -4   6   3      411.73      386.99     18.75 o 
  -3   6   3      179.00      182.17      9.86 o 
  -2   6   3       19.33       11.75      4.88 o 
  -1   6   3       94.35       92.74     10.31 o 
   0   6   3     1782.95     1870.78     75.20 o 
   1   6   3        1.34       18.84      6.88 o 
   2   6   3      401.77      362.81     30.48 o 
   3   6   3       46.39       59.00     17.58 o 
   4   6   3       71.60       62.00     19.39 o 
   5   6   3        4.56       -3.79      6.61 o 
   6   6   3      118.99      117.17     37.81 o 
   7   6   3      162.64      152.21     18.96 o 
   8   6   3       86.33       72.52     25.95 o 
   9   6   3       38.34       39.04      7.68 o 
  -6   7   3       45.21       27.91     28.02 o 
  -5   7   3       89.68       87.48     26.10 o 
  -4   7   3        0.15        6.98     34.56 o 
  -3   7   3        2.39       44.77     65.18 o 
  -2   7   3       17.03       44.77     64.04 o 
  -1   7   3        0.15       49.31     56.11 o 
   0   7   3        9.02       37.41     49.31 o 
   1   7   3       48.73       69.54     34.25 o 
   2   7   3       19.79       10.01     24.24 o 
   3   7   3       21.47       36.42     16.08 o 
   4   7   3       21.31       31.88     19.16 o 
   5   7   3       95.22       94.23     42.51 o 
 -18   0   4       36.28       53.21      8.49 o 
 -17   0   4       90.98      101.26     18.94 o 
 -16   0   4        0.75       10.73      8.06 o 
 -15   0   4       34.93       52.30      6.99 o 
 -14   0   4      245.96      209.62     17.28 o 
 -13   0   4       64.27       49.91     10.78 o 
 -12   0   4       49.79       37.60      6.75 o 
 -11   0   4      581.20      488.52     30.51 o 
 -10   0   4      723.24      535.57     64.61 o 
  -9   0   4     2672.45     2843.88    111.59 o 
  -8   0   4      953.14     1065.04     36.28 o 
  -7   0   4        0.08       27.84      4.06 o 
  -6   0   4        0.16       13.74      2.81 o 
  -5   0   4     1330.72     1480.43     34.95 o 
  -4   0   4     8740.89     9496.17    211.49 o 
  -3   0   4     4807.05     4783.69    112.16 o 
  -2   0   4      305.95      278.52      8.22 o 
  -1   0   4     8661.82     8620.97    194.79 o 
   0   0   4    56578.18    52774.73   1322.80 o 
   1   0   4     3447.06     2772.63     69.04 o 
   2   0   4     1495.26     1185.30     45.39 o 
   3   0   4        6.00       19.79      4.08 o 
   4   0   4      663.98      701.73     24.04 o 
   5   0   4     5080.28     4935.47    145.25 o 
   6   0   4      459.51      394.53     26.43 o 
   7   0   4       11.00       13.34      3.63 o 
   8   0   4       35.68       31.09      4.33 o 
   9   0   4     2072.48     2315.20     93.48 o 
  10   0   4      114.42      105.73     11.41 o 
  11   0   4      844.00      810.74     33.86 o 
  12   0   4        7.00       14.64      9.63 o 
  13   0   4      185.17      139.83     11.45 o 
  14   0   4       20.54       16.39      7.61 o 
  15   0   4       21.36       17.89      6.76 o 
  16   0   4       36.99       39.19      8.46 o 
 -18   1   4        2.31        6.14      5.92 o 
 -17   1   4      111.68      143.70     15.39 o 
 -16   1   4       24.11       37.27      5.15 o 
 -15   1   4        9.05       13.91      4.33 o 
 -14   1   4       26.30       36.71      5.40 o 
 -13   1   4      490.43      260.80     36.57 o 
 -12   1   4      257.55      233.63      8.70 o 
 -11   1   4        4.70       12.86      5.43 o 
 -10   1   4      318.63      345.11     16.07 o 
  -9   1   4       22.43       33.64      4.52 o 
  -8   1   4     1837.14     1943.65     47.62 o 
  -7   1   4     1403.18     1532.99     33.76 o 
  -6   1   4     2539.49     2473.19     49.65 o 
  -5   1   4      915.30      917.63     15.82 o 
  -4   1   4     1807.49     1878.51     30.85 o 
  -3   1   4      236.08      286.58      5.49 o 
  -2   1   4      258.83      223.86      4.52 o 
  -1   1   4      717.25      649.66     11.43 o 
   0   1   4     7153.80     6912.23    118.87 o 
   1   1   4    17715.38    17195.25    297.99 o 
   2   1   4      569.23      492.42     13.09 o 
   3   1   4      770.24      680.94     12.63 o 
   4   1   4      814.80      815.34     18.78 o 
   5   1   4       49.22       47.81      6.24 o 
   6   1   4       85.55       80.85      5.26 o 
   7   1   4      697.43      743.83     18.40 o 
   8   1   4       33.50       40.64      5.63 o 
   9   1   4       91.44       89.11      7.11 o 
  10   1   4      263.21      271.36     18.98 o 
  11   1   4      653.50      649.90     34.60 o 
  12   1   4      174.64      191.97     14.15 o 
  13   1   4        5.87       11.88      4.17 o 
  14   1   4        6.76        6.09      4.23 o 
  15   1   4       48.36       39.45      9.73 o 
  16   1   4       10.49       10.72      5.17 o 
 -17   2   4       71.42       84.99     12.47 o 
 -16   2   4      101.75      116.34     11.28 o 
 -15   2   4       47.44       31.48      6.22 o 
 -14   2   4      114.05      126.81     12.41 o 
 -13   2   4      954.89     1051.85     48.85 o 
 -12   2   4     1004.06     1084.15     30.57 o 
 -11   2   4      772.88      813.91     41.95 o 
 -10   2   4      951.58      929.70     42.44 o 
  -9   2   4      137.10      142.72      8.49 o 
  -8   2   4     1470.11     1651.12     39.29 o 
  -7   2   4      643.56      688.48     21.03 o 
  -6   2   4     1668.98     1575.07     33.53 o 
  -5   2   4        9.76       11.03      2.07 o 
  -4   2   4      101.96      180.30      6.20 o 
  -3   2   4      125.58      161.13      4.38 o 
  -2   2   4    15562.77    17085.81    316.05 o 
  -1   2   4       60.71       65.12      6.71 o 
   0   2   4      148.50      168.50      4.56 o 
   1   2   4       97.40       75.07      6.10 o 
   2   2   4       71.65       64.15      5.08 o 
   3   2   4      103.64      109.58      5.77 o 
   4   2   4     6646.70     6598.09    155.59 o 
   5   2   4      257.14      302.24     14.35 o 
   6   2   4     1381.94     1325.38     32.94 o 
   7   2   4     1175.30     1237.64     31.47 o 
   8   2   4     1097.48     1110.28     33.37 o 
   9   2   4        0.02        6.94      3.11 o 
  10   2   4      288.51      307.23     27.02 o 
  11   2   4      370.35      424.91     26.86 o 
  12   2   4      161.19      153.55     11.93 o 
  13   2   4       83.20       64.80      6.10 o 
  14   2   4      290.05      270.21     29.54 o 
  15   2   4       37.20       31.86      5.82 o 
  16   2   4       94.36      -10.20     58.37 o 
 -17   3   4      197.34       23.80     53.84 o 
 -16   3   4        5.52        9.58      5.09 o 
 -15   3   4       85.90       95.94     11.63 o 
 -14   3   4        3.64        9.47      5.03 o 
 -13   3   4      413.65      421.68     16.63 o 
 -12   3   4      129.71      140.93     13.35 o 
 -11   3   4       47.48       64.04      8.72 o 
 -10   3   4       20.70       19.87      3.06 o 
  -9   3   4     1104.95     1122.89     26.75 o 
  -8   3   4      100.75      119.22      6.11 o 
  -7   3   4     1376.47     1314.45     35.38 o 
  -6   3   4      123.27      129.21      9.99 o 
  -5   3   4     2889.59     3068.26     70.58 o 
  -4   3   4      409.65      433.52     11.67 o 
  -3   3   4      132.65      197.82     11.58 o 
  -2   3   4      835.62     1009.22     22.93 o 
  -1   3   4       62.13      104.95      6.59 o 
   0   3   4       14.22       15.11      2.82 o 
   1   3   4     8641.35     9456.59    244.59 o 
   2   3   4      371.68      464.09     13.79 o 
   3   3   4     1233.88     1233.36     28.29 o 
   4   3   4      480.39      531.11     13.19 o 
   5   3   4      439.76      462.49     13.24 o 
   6   3   4       60.50       66.75     12.76 o 
   7   3   4      406.49      462.47     22.18 o 
   8   3   4      226.26      224.83     16.59 o 
   9   3   4      782.92      755.88     22.06 o 
  10   3   4      210.71      215.96     25.02 o 
  11   3   4      104.37       98.03     18.51 o 
  12   3   4        6.29        9.84      7.10 o 
  13   3   4       35.38       30.18      6.30 o 
  14   3   4        9.46        6.71      5.75 o 
  15   3   4       18.42       20.70      6.55 o 
 -15   4   4       37.63       56.01     10.52 o 
 -14   4   4        3.93       12.89      5.21 o 
 -13   4   4      271.93      342.57     23.75 o 
 -12   4   4        1.18        3.67      5.40 o 
 -11   4   4       35.01       19.12      5.78 o 
 -10   4   4      381.12      475.42     27.17 o 
  -9   4   4     3288.64     3393.31     87.57 o 
  -8   4   4       31.31       42.82      4.75 o 
  -7   4   4      105.29      123.85      6.30 o 
  -6   4   4      160.84      153.81      6.14 o 
  -5   4   4      114.47      132.05      6.84 o 
  -4   4   4      890.95      947.32     23.36 o 
  -3   4   4      967.85     1005.97     26.85 o 
  -2   4   4       69.61       86.15      4.43 o 
  -1   4   4      396.61      369.78     11.57 o 
   0   4   4     1156.70     1178.34     32.86 o 
   1   4   4       33.07       35.77     11.70 o 
   2   4   4      805.37      878.34     26.40 o 
   3   4   4       39.00       46.16      7.44 o 
   4   4   4      527.45      554.34     15.10 o 
   5   4   4      464.91      464.02     14.02 o 
   6   4   4       82.94       62.70     14.24 o 
   7   4   4        2.04        1.44      3.03 o 
   8   4   4      274.95      273.21     13.86 o 
   9   4   4      416.74      432.45     22.81 o 
  10   4   4        2.07       -0.65      4.09 o 
  11   4   4       34.52       24.51      9.38 o 
  12   4   4        0.50       -3.31      5.03 o 
  13   4   4       99.34       84.10     17.40 o 
 -13   5   4       15.59       26.14      8.80 o 
 -12   5   4      135.89      113.94     17.62 o 
 -11   5   4        1.57       11.67      5.37 o 
 -10   5   4        0.09        5.13      4.26 o 
  -9   5   4       83.17       81.45     11.10 o 
  -8   5   4      209.23      180.12     17.14 o 
  -7   5   4      257.36      267.46     20.99 o 
  -6   5   4      207.14      230.21     12.58 o 
  -5   5   4      298.01      308.27     13.67 o 
  -4   5   4      270.73      299.83     12.55 o 
  -3   5   4      740.84      780.39     24.25 o 
  -2   5   4      356.17      328.65     14.19 o 
  -1   5   4       24.46       29.31      4.12 o 
   0   5   4       35.18       37.54      5.27 o 
   1   5   4       13.55       26.23      6.49 o 
   2   5   4     2483.18     2706.54     85.32 o 
   3   5   4       36.27       34.17      6.37 o 
   4   5   4        5.40        6.24      5.66 o 
   5   5   4       58.35       64.10     13.36 o 
   6   5   4       69.14       91.68     21.03 o 
   7   5   4        0.91       -0.61      6.22 o 
   8   5   4      345.92      347.27     16.79 o 
   9   5   4       48.97       37.47     16.09 o 
  10   5   4      363.30      327.24     42.11 o 
  11   5   4       10.63       11.48      7.51 o 
  12   5   4      124.16       23.24     54.97 o 
 -11   6   4      149.99      164.43     18.15 o 
 -10   6   4       11.09        0.64      7.20 o 
  -9   6   4       44.39       30.78      7.31 o 
  -8   6   4       60.86       62.83      8.22 o 
  -7   6   4       54.77       43.64     10.14 o 
  -6   6   4       80.01      101.43      8.59 o 
  -5   6   4       59.46       50.84      6.85 o 
  -4   6   4        0.00       -0.64      5.95 o 
  -3   6   4      151.19      166.98     11.25 o 
  -2   6   4      598.56      588.11     21.51 o 
  -1   6   4      334.12      344.91     26.34 o 
   0   6   4        2.08        5.39      6.64 o 
   1   6   4       48.60       55.44     19.23 o 
   2   6   4      120.25      120.84     19.31 o 
   3   6   4        1.07        7.07      5.10 o 
   4   6   4      273.61      248.30     14.89 o 
   5   6   4       22.23       33.11     12.25 o 
   6   6   4        1.37       10.65      6.25 o 
   7   6   4      127.32      155.04     41.44 o 
   8   6   4       89.38       74.74     13.42 o 
   9   6   4       28.86       18.48      7.75 o 
  -6   7   4       68.44       48.28     17.63 o 
  -5   7   4      244.55      202.89     96.35 o 
  -4   7   4       72.29       64.04     71.98 o 
  -3   7   4        0.01        1.34     22.39 o 
  -2   7   4        3.13        2.99     15.76 o 
  -1   7   4       69.70       66.60     19.26 o 
   0   7   4        0.98       12.85     13.58 o 
   1   7   4      427.28      372.75     54.33 o 
   2   7   4       90.66       94.58     20.96 o 
   3   7   4      113.64       90.13     24.97 o 
   4   7   4       53.14       71.37     21.36 o 
 -18   1   5       31.42       34.21      5.39 o 
 -17   1   5       97.68      145.62     16.73 o 
 -16   1   5        8.07       13.06      4.11 o 
 -15   1   5        8.70        8.62      3.72 o 
 -14   1   5       14.90       21.14      3.98 o 
 -13   1   5      373.39      383.85     23.19 o 
 -12   1   5       10.39       25.73      3.65 o 
 -11   1   5     1649.14     1678.81     52.48 o 
 -10   1   5       58.61       65.30      5.88 o 
  -9   1   5       54.30       63.31      3.87 o 
  -8   1   5       83.68       88.50      6.03 o 
  -7   1   5     7522.94     7321.78    157.55 o 
  -6   1   5      720.16      737.96     15.25 o 
  -5   1   5      446.05      509.59     10.62 o 
  -4   1   5      258.96      222.12      5.22 o 
  -3   1   5      761.36      693.35     11.72 o 
  -2   1   5      542.19      478.93      8.68 o 
  -1   1   5     1097.46      936.34     16.49 o 
   0   1   5    16589.02    14812.42    249.64 o 
   1   1   5       28.18       66.10      6.25 o 
   2   1   5      830.90      707.27     15.49 o 
   3   1   5      465.61      401.47     12.49 o 
   4   1   5     2589.54     2346.03     49.77 o 
   5   1   5       27.51       73.73      8.40 o 
   6   1   5      808.06      784.34     19.95 o 
   7   1   5      469.40      470.58     13.94 o 
   8   1   5       40.17       37.87      3.83 o 
   9   1   5       29.94       21.16      4.46 o 
  10   1   5      194.32      172.98      7.58 o 
  11   1   5      283.39      283.49     14.38 o 
  12   1   5       15.80       35.40      5.73 o 
  13   1   5      151.51      158.47     15.29 o 
  14   1   5        0.02        8.29      4.59 o 
  15   1   5       41.03       41.60      6.29 o 
  16   1   5        1.66       28.17     52.02 o 
 -17   2   5        1.88        6.20      6.28 o 
 -16   2   5       12.53       19.27      5.85 o 
 -15   2   5       12.25       10.08      5.51 o 
 -14   2   5       11.45       14.59      4.81 o 
 -13   2   5        0.44        4.81      4.46 o 
 -12   2   5       28.60       39.70      4.92 o 
 -11   2   5      447.48      427.63     19.54 o 
 -10   2   5       58.04       63.29      4.28 o 
  -9   2   5       19.72       37.30      3.27 o 
  -8   2   5       76.52       59.52      3.73 o 
  -7   2   5      353.24      364.11     13.57 o 
  -6   2   5      890.63      966.79     21.05 o 
  -5   2   5      896.25      973.14     21.12 o 
  -4   2   5     1242.77     1287.31     27.12 o 
  -3   2   5      548.75      651.94     14.01 o 
  -2   2   5      439.81      488.82     12.67 o 
  -1   2   5        1.87       14.45      2.10 o 
   0   2   5        8.40       13.89      3.35 o 
   1   2   5      174.63      189.58      8.30 o 
   2   2   5      102.96       99.88      9.68 o 
   3   2   5      121.02      109.88     13.42 o 
   4   2   5     1194.88     1117.76     27.94 o 
   5   2   5       61.27       79.78      7.97 o 
   6   2   5       27.33       31.07      5.86 o 
   7   2   5      498.27      488.15     14.76 o 
   8   2   5       64.62       75.18     11.37 o 
   9   2   5        0.13        3.69      3.45 o 
  10   2   5       31.81       32.58      5.61 o 
  11   2   5       84.91       80.24      6.26 o 
  12   2   5        4.54        4.24      4.25 o 
  13   2   5        0.18       -3.85      5.22 o 
  14   2   5        9.38       14.35      5.27 o 
  15   2   5       10.86        6.47      6.28 o 
 -16   3   5       42.20       35.44      7.54 o 
 -15   3   5        0.00       12.82      5.72 o 
 -14   3   5       58.36       61.87      8.78 o 
 -13   3   5       76.94      112.83     10.28 o 
 -12   3   5       57.90       81.93      7.36 o 
 -11   3   5      195.01      170.85      9.96 o 
 -10   3   5      323.71      333.71     13.65 o 
  -9   3   5      552.95      637.18     18.49 o 
  -8   3   5      182.35      193.04      7.79 o 
  -7   3   5      427.24      421.75     11.98 o 
  -6   3   5      640.70      586.68     14.41 o 
  -5   3   5      204.70      239.20      7.06 o 
  -4   3   5     1236.76     1403.30     30.00 o 
  -3   3   5      125.36      119.96      5.02 o 
  -2   3   5      684.69      684.20     16.56 o 
  -1   3   5      183.55      196.23     11.08 o 
   0   3   5     4927.88     4873.26    121.92 o 
   1   3   5     1238.09     1111.10     33.51 o 
   2   3   5      115.20      133.26     11.07 o 
   3   3   5      574.80      540.32     14.81 o 
   4   3   5     2156.69     2015.96     49.31 o 
   5   3   5      189.84      156.36      8.24 o 
   6   3   5      499.79      514.58     16.43 o 
   7   3   5      239.23      211.88     18.64 o 
   8   3   5      267.71      236.60      9.24 o 
   9   3   5      190.31      176.43     24.74 o 
  10   3   5      426.54      437.08     20.00 o 
  11   3   5      267.20      281.48     30.84 o 
  12   3   5       86.23       73.57      9.09 o 
  13   3   5       49.77       47.47     12.31 o 
  14   3   5       28.68       14.27      9.48 o 
 -15   4   5      201.45      198.25     24.60 o 
 -14   4   5       22.22       19.16      7.02 o 
 -13   4   5        6.41        3.45      4.60 o 
 -12   4   5       28.32       35.44      6.67 o 
 -11   4   5      389.55      412.20     25.92 o 
 -10   4   5      278.53      288.49     24.11 o 
  -9   4   5      221.59      289.71     16.47 o 
  -8   4   5       69.01       90.86      6.73 o 
  -7   4   5       47.85       46.81      4.42 o 
  -6   4   5      812.35      836.51     25.35 o 
  -5   4   5      136.66      145.64      5.82 o 
  -4   4   5      593.96      576.48     18.96 o 
  -3   4   5      801.07      847.86     25.50 o 
  -2   4   5       21.76       21.56      2.61 o 
  -1   4   5        7.94       11.43      2.79 o 
   0   4   5      199.57      166.49      7.65 o 
   1   4   5      139.11      116.84     11.57 o 
   2   4   5       48.39       46.45     12.26 o 
   3   4   5      730.98      744.83     24.97 o 
   4   4   5      201.88      217.29      9.49 o 
   5   4   5        6.60        5.47      3.11 o 
   6   4   5      192.20      177.45      8.19 o 
   7   4   5       34.80       25.10      3.79 o 
   8   4   5        1.96        4.26      3.53 o 
   9   4   5       97.52       84.98     18.12 o 
  10   4   5        0.01        0.06      4.79 o 
  11   4   5       16.41        9.87      5.01 o 
  12   4   5       15.13       15.92      5.74 o 
  13   4   5       42.03       38.80      9.07 o 
 -13   5   5        0.94        1.87      9.06 o 
 -12   5   5        8.43        9.79      6.10 o 
 -11   5   5       92.32      124.71     14.49 o 
 -10   5   5       68.60       51.01     12.80 o 
  -9   5   5       19.70        2.18      6.45 o 
  -8   5   5        6.19       28.91      6.45 o 
  -7   5   5      378.85      403.59     15.63 o 
  -6   5   5      196.17      196.94     10.49 o 
  -5   5   5      442.37      442.03     16.37 o 
  -4   5   5      140.61      141.97      8.74 o 
  -3   5   5      121.93      126.25      8.19 o 
  -2   5   5      368.21      365.50     16.78 o 
  -1   5   5      215.02      211.26      9.13 o 
   0   5   5      181.75      159.51      8.78 o 
   1   5   5       71.61       58.06      6.02 o 
   2   5   5      476.57      526.38     19.52 o 
   3   5   5       22.59       16.26      4.53 o 
   4   5   5      155.84      137.36     13.96 o 
   5   5   5        2.74        4.33      5.27 o 
   6   5   5       38.20       32.31     12.00 o 
   7   5   5      180.14      152.87     22.30 o 
   8   5   5       44.13       33.96      7.89 o 
   9   5   5       71.10       55.84     17.27 o 
  10   5   5        0.27        2.50      9.73 o 
  11   5   5      158.98      121.86     35.80 o 
 -11   6   5       19.76       15.59     37.41 o 
 -10   6   5      120.44      105.34     10.55 o 
  -9   6   5       23.85       19.61      7.45 o 
  -8   6   5       11.99       14.18      8.95 o 
  -7   6   5        5.26        7.63      5.70 o 
  -6   6   5      135.73      139.07     11.92 o 
  -5   6   5        1.19       -3.01      6.42 o 
  -4   6   5      245.01      262.18     13.44 o 
  -3   6   5      213.15      222.67     12.22 o 
  -2   6   5      218.75      219.07     13.82 o 
  -1   6   5       70.69       72.79     16.94 o 
   0   6   5       18.04       19.01      7.23 o 
   1   6   5       26.77       15.88      7.56 o 
   2   6   5      165.51      163.96     21.61 o 
   3   6   5        3.82       10.84      6.44 o 
   4   6   5      192.16      188.56     26.99 o 
   5   6   5        3.56       15.27     13.03 o 
   6   6   5       32.04       23.43      8.97 o 
   7   6   5       54.67       52.83     17.95 o 
   8   6   5       70.13       72.16     21.78 o 
  -5   7   5       24.69       26.70     19.14 o 
  -4   7   5        5.95        0.03     16.53 o 
  -3   7   5      193.45      190.93     28.98 o 
  -2   7   5      177.65      181.05     41.37 o 
  -1   7   5       20.17       20.68     16.59 o 
   0   7   5      121.67      145.08     22.38 o 
   1   7   5      122.11      137.26     23.57 o 
   2   7   5      177.62      178.97     25.07 o 
   3   7   5       46.88       37.65     18.65 o 
 -18   0   6      173.40      188.30     32.12 o 
 -17   0   6       62.71       68.90     13.57 o 
 -16   0   6       56.89       41.24     12.21 o 
 -15   0   6       87.21       89.75     14.91 o 
 -14   0   6      150.51      152.45     24.75 o 
 -13   0   6      216.99      204.33     26.27 o 
 -12   0   6      695.51      639.34     40.57 o 
 -11   0   6      465.54      547.87     27.16 o 
 -10   0   6      171.23      153.02     17.36 o 
  -9   0   6      234.14      173.97     11.95 o 
  -8   0   6      153.60       97.97     12.15 o 
  -7   0   6       34.71       33.94      3.95 o 
  -6   0   6      626.35      731.38     23.34 o 
  -5   0   6     8658.80     9158.53    259.76 o 
  -4   0   6      197.18      201.90      6.93 o 
  -3   0   6      417.44      553.51     13.78 o 
  -2   0   6     2127.52     2022.19     46.85 o 
  -1   0   6     1379.77     1489.34     34.86 o 
   0   0   6     3243.99     2932.68     73.27 o 
   1   0   6      452.53      627.90     18.47 o 
   2   0   6      891.19      840.97     29.21 o 
   3   0   6     4454.90     4377.32    141.99 o 
   4   0   6        6.84       16.32      5.86 o 
   5   0   6        2.35       -0.49      4.00 o 
   6   0   6     2970.72     2744.87    111.63 o 
   7   0   6      868.60      845.95     78.06 o 
   8   0   6      569.08      593.92     79.59 o 
   9   0   6     1484.44     1583.25     57.74 o 
  10   0   6      147.15      115.93     17.44 o 
  11   0   6       73.17       79.39     15.76 o 
  12   0   6        9.05        8.58      5.91 o 
  14   0   6       72.61       63.46      8.68 o 
  15   0   6        1.99       -6.61      6.61 o 
 -18   1   6       12.11       23.79      8.80 o 
 -17   1   6       26.55       32.66      5.06 o 
 -16   1   6       50.00       74.91      7.55 o 
 -15   1   6       79.69       91.75     11.94 o 
 -14   1   6      187.52      199.38     17.33 o 
 -13   1   6     1347.12      914.43     71.32 o 
 -12   1   6       45.33       67.69      8.86 o 
 -11   1   6      551.66      609.77     23.67 o 
 -10   1   6      929.23      966.31     25.12 o 
  -9   1   6       90.51      112.26      5.46 o 
  -8   1   6      108.78      106.50      5.69 o 
  -7   1   6       80.79      108.44      5.19 o 
  -6   1   6       49.10       59.61      3.26 o 
  -5   1   6     1159.49     1261.49     26.66 o 
  -4   1   6      478.09      505.90     11.43 o 
  -3   1   6      115.77      105.15      3.54 o 
  -2   1   6      840.37      646.67     13.32 o 
  -1   1   6       72.24       96.31      5.44 o 
   0   1   6        0.13        4.76      1.71 o 
   1   1   6      411.50      371.32     11.19 o 
   2   1   6      562.50      473.54     14.79 o 
   3   1   6      427.99      365.36     12.59 o 
   4   1   6       43.35       69.01      6.48 o 
   5   1   6      563.73      563.11     18.73 o 
   6   1   6     1886.11     1928.93     54.39 o 
   7   1   6      283.40      302.04     16.40 o 
   8   1   6      156.75      176.51     15.37 o 
   9   1   6      189.39      174.83     14.28 o 
  10   1   6      192.30      194.60     18.95 o 
  11   1   6      152.65      140.70     14.69 o 
  12   1   6       41.18       41.77      5.43 o 
  13   1   6       50.98       57.96      6.10 o 
  14   1   6      121.92      138.22     10.59 o 
  15   1   6       41.92       43.69      7.34 o 
 -17   2   6       18.54       24.70      6.22 o 
 -16   2   6      302.34      363.73     26.97 o 
 -15   2   6      101.07       95.88      8.51 o 
 -14   2   6      110.48       89.76     11.18 o 
 -13   2   6        3.44        0.66      7.39 o 
 -12   2   6       18.47       14.45      4.33 o 
 -11   2   6      339.68      342.60     18.87 o 
 -10   2   6      251.35      259.19     12.84 o 
  -9   2   6       66.15       84.88      6.93 o 
  -8   2   6      441.07      449.53     12.39 o 
  -7   2   6     2421.53     2486.90     59.50 o 
  -6   2   6      744.35      727.58     15.78 o 
  -5   2   6      293.64      276.21      7.10 o 
  -4   2   6      600.24      612.83     13.56 o 
  -3   2   6      618.16      643.84     13.61 o 
  -2   2   6     1336.94     1402.68     27.52 o 
  -1   2   6     1587.28     1499.42     29.99 o 
   0   2   6      165.66      210.20      6.35 o 
   1   2   6     2381.60     2351.27     49.85 o 
   2   2   6    10845.21    10696.72    244.17 o 
   3   2   6      425.81      370.06     10.31 o 
   4   2   6       56.26       68.59      6.91 o 
   5   2   6      252.32      247.27      7.97 o 
   6   2   6     1332.49     1295.73     32.10 o 
   7   2   6        8.91       15.22      5.46 o 
   8   2   6     1494.72     1446.85     38.01 o 
   9   2   6       58.14       46.44      8.99 o 
  10   2   6       10.57        7.98      5.52 o 
  11   2   6      197.22      209.75     27.32 o 
  12   2   6      458.89      460.51     34.10 o 
  13   2   6      133.63      127.70      9.13 o 
  14   2   6        0.04        6.17      7.56 o 
  15   2   6        1.56       49.18     49.35 o 
 -16   3   6        4.41       12.37      5.43 o 
 -15   3   6       20.16       14.76      5.26 o 
 -14   3   6       19.62       21.22      4.84 o 
 -13   3   6      221.02      242.65     20.24 o 
 -12   3   6        8.04        8.58      3.46 o 
 -11   3   6       10.33        9.21      5.64 o 
 -10   3   6        5.31        6.88      3.35 o 
  -9   3   6       31.85       29.29      5.94 o 
  -8   3   6      246.57      255.70     10.10 o 
  -7   3   6       37.87       40.84      4.70 o 
  -6   3   6        0.33       -2.00      2.00 o 
  -5   3   6      579.59      653.51     15.02 o 
  -4   3   6     2579.20     2706.22     55.05 o 
  -3   3   6      446.67      438.57     11.57 o 
  -2   3   6      224.21      267.21     10.78 o 
  -1   3   6      893.89      912.08     23.22 o 
   0   3   6        0.93        5.85      4.58 o 
   1   3   6        8.90       10.42      3.51 o 
   2   3   6      379.78      351.95     26.91 o 
   3   3   6       49.87       33.53      5.33 o 
   4   3   6        7.16        2.91      2.52 o 
   5   3   6     1340.65     1298.81     35.72 o 
   6   3   6      113.05      119.38     17.35 o 
   7   3   6       73.34       67.86     10.10 o 
   8   3   6        5.90        8.64      5.64 o 
   9   3   6      205.80      200.28     28.80 o 
  10   3   6       23.43       20.30      4.61 o 
  11   3   6       68.38       63.97     13.29 o 
  12   3   6        4.33        0.11      6.34 o 
  13   3   6        1.72        7.86      6.42 o 
  14   3   6       32.48       11.81     33.15 o 
 -15   4   6       66.31       77.65     11.22 o 
 -14   4   6      130.60      132.72     16.47 o 
 -13   4   6        2.41        6.06      6.21 o 
 -12   4   6      144.19      168.42     15.51 o 
 -11   4   6       28.90       36.38      7.51 o 
 -10   4   6      406.57      388.93     13.86 o 
  -9   4   6      467.99      521.37     18.79 o 
  -8   4   6       54.63       69.32      5.40 o 
  -7   4   6        4.19        0.81      4.55 o 
  -6   4   6       78.46       77.12      7.34 o 
  -5   4   6      510.89      482.22     16.92 o 
  -4   4   6      224.45      231.40      9.17 o 
  -3   4   6       45.45       49.70      3.70 o 
  -2   4   6       42.44       42.49      3.58 o 
  -1   4   6      103.42      126.58      6.15 o 
   0   4   6      449.91      395.61     12.62 o 
   1   4   6      240.10      204.33     13.94 o 
   2   4   6      102.69       91.36      8.62 o 
   3   4   6      411.02      467.68     17.78 o 
   4   4   6      595.91      586.47     21.40 o 
   5   4   6     1029.73     1021.77     30.21 o 
   6   4   6      360.40      375.95     12.37 o 
   7   4   6        0.01        0.62      4.27 o 
   8   4   6       17.38        9.03      3.67 o 
   9   4   6       55.80       59.12      7.56 o 
  10   4   6       40.63       43.84     19.31 o 
  11   4   6       25.16       34.16      8.16 o 
  12   4   6       50.18       41.36     15.12 o 
 -13   5   6        2.41        8.69      6.97 o 
 -12   5   6      118.35      123.71     14.30 o 
 -11   5   6      101.73       93.67      9.69 o 
 -10   5   6       77.65       75.89      9.47 o 
  -9   5   6      496.63      501.28     32.87 o 
  -8   5   6      476.04      526.08     24.97 o 
  -7   5   6       28.77       28.19      6.12 o 
  -6   5   6       10.76       10.68      5.61 o 
  -5   5   6      599.35      581.14     20.10 o 
  -4   5   6       51.65       40.80      6.18 o 
  -3   5   6       52.64       48.79      6.04 o 
  -2   5   6     1161.23     1188.44     34.09 o 
  -1   5   6       15.89        9.22      4.13 o 
   0   5   6       33.37       42.54      8.84 o 
   1   5   6      252.53      236.65     17.66 o 
   2   5   6      655.99      672.01     24.04 o 
   3   5   6      135.94      139.54     10.65 o 
   4   5   6        3.38       -0.15      4.64 o 
   5   5   6       35.64       22.94     10.63 o 
   6   5   6       38.01       48.30     18.70 o 
   7   5   6       35.99       40.63     11.74 o 
   8   5   6       58.20       60.50     12.75 o 
   9   5   6      110.52      122.26     29.26 o 
  10   5   6       73.45       90.82     31.99 o 
 -10   6   6      209.68      203.81     23.31 o 
  -9   6   6       48.91       38.91      9.67 o 
  -8   6   6       11.06        6.85      7.42 o 
  -7   6   6       90.16      105.63     11.77 o 
  -6   6   6      206.42      227.82     13.88 o 
  -5   6   6       68.59       70.81      8.82 o 
  -4   6   6       30.55       50.14      7.59 o 
  -3   6   6       34.61       39.14      8.18 o 
  -2   6   6       45.14       60.95     10.99 o 
  -1   6   6      158.01      157.49     11.79 o 
   0   6   6       13.51       16.07      7.59 o 
   1   6   6        0.05        4.32      7.47 o 
   2   6   6      368.05      329.56     29.69 o 
   3   6   6       52.05       59.21     23.36 o 
   4   6   6       36.93       44.64     14.49 o 
   5   6   6       47.56       63.29     14.64 o 
   6   6   6        9.45       17.05      9.64 o 
   7   6   6       72.27       65.63     27.40 o 
   8   6   6       47.60        7.37     47.61 o 
  -5   7   6        2.62       17.00     69.71 o 
  -4   7   6      189.85      211.93     60.64 o 
  -3   7   6        3.63       18.79     10.83 o 
  -2   7   6      331.94      352.73     45.07 o 
  -1   7   6      132.42      141.66     25.20 o 
   0   7   6       48.42       41.34     13.60 o 
   1   7   6       11.44       22.59     11.01 o 
   2   7   6      139.11      153.37     17.17 o 
 -18   1   7        2.16       17.98      9.79 o 
 -17   1   7       63.38       65.51      6.92 o 
 -16   1   7      120.19      127.77     13.35 o 
 -15   1   7       45.05       44.84      4.91 o 
 -14   1   7       17.99       15.81      4.40 o 
 -13   1   7      226.09      246.28     17.78 o 
 -12   1   7       11.78       30.21      4.16 o 
 -11   1   7      241.80      236.41     16.13 o 
 -10   1   7      644.22      583.27     15.87 o 
  -9   1   7       24.63       14.39      2.75 o 
  -8   1   7       72.06       76.96      4.02 o 
  -7   1   7       78.41       64.70      3.60 o 
  -6   1   7      248.22      215.83      6.70 o 
  -5   1   7      637.55      597.83     14.67 o 
  -4   1   7      275.47      260.02      7.04 o 
  -3   1   7     1076.83     1024.91     22.63 o 
  -2   1   7      162.01      172.28      6.04 o 
  -1   1   7       14.59       10.89      2.19 o 
   0   1   7      286.15      255.83      6.86 o 
   1   1   7      196.65      163.04      6.61 o 
   2   1   7     2830.80     2574.95     55.42 o 
   3   1   7      736.82      654.34     19.82 o 
   4   1   7       44.32       43.13      6.96 o 
   5   1   7       26.82       29.68      5.84 o 
   6   1   7       85.47       71.73     12.38 o 
   7   1   7      733.66      707.42     26.42 o 
   8   1   7      293.83      282.40     23.08 o 
   9   1   7       39.31       36.20      7.42 o 
  10   1   7        0.37        0.79      4.13 o 
  11   1   7        0.00        0.64      4.23 o 
  12   1   7        4.85       -1.55      5.52 o 
  13   1   7       14.51       16.08     11.25 o 
  14   1   7       99.92      100.26      9.35 o 
  15   1   7       48.32        5.10     53.94 o 
 -17   2   7        1.63       -0.21      6.80 o 
 -16   2   7        3.56        2.85      6.04 o 
 -15   2   7       25.48       38.86      4.83 o 
 -14   2   7      136.50      104.72     11.18 o 
 -13   2   7       52.83       34.20      4.68 o 
 -12   2   7       76.91       81.10      7.07 o 
 -11   2   7       87.45      121.37      9.60 o 
 -10   2   7        5.97       16.72      4.10 o 
  -9   2   7      491.56      446.93     12.96 o 
  -8   2   7        2.53        5.67      2.74 o 
  -7   2   7      459.28      490.28     12.96 o 
  -6   2   7      455.85      449.20     11.51 o 
  -5   2   7       55.11       66.82      3.23 o 
  -4   2   7      324.38      291.81      7.60 o 
  -3   2   7      314.88      261.66      9.58 o 
  -2   2   7      868.47      896.89     19.86 o 
  -1   2   7        0.09       -2.11      2.11 o 
   0   2   7       50.65       39.60      7.10 o 
   1   2   7      167.33      162.37      8.15 o 
   2   2   7      878.40      769.58     18.24 o 
   3   2   7      422.23      407.76     12.93 o 
   4   2   7       58.03       66.78      6.23 o 
   5   2   7        1.26        1.60      2.62 o 
   6   2   7        1.33        1.12      3.06 o 
   7   2   7      166.36      139.51     12.85 o 
   8   2   7       60.66       47.59      7.29 o 
   9   2   7       31.97       36.16      7.19 o 
  10   2   7       94.94       80.29     11.51 o 
  11   2   7        6.64        5.75      4.63 o 
  12   2   7        0.80       10.09      4.98 o 
  13   2   7       43.49       36.97      6.04 o 
  14   2   7        0.01        0.16      5.26 o 
 -16   3   7       19.05       23.48      5.78 o 
 -15   3   7        1.25        6.56      9.76 o 
 -14   3   7      109.35      122.46     13.13 o 
 -13   3   7        1.08        3.64      4.76 o 
 -12   3   7        1.42        3.28      4.25 o 
 -11   3   7       65.41       59.94      4.67 o 
 -10   3   7      224.72      218.56     13.13 o 
  -9   3   7      709.80      718.12     24.38 o 
  -8   3   7       38.92       45.20      4.80 o 
  -7   3   7      131.17      117.00      5.77 o 
  -6   3   7     1550.28     1494.49     32.22 o 
  -5   3   7      934.33      948.62     21.23 o 
  -4   3   7      468.16      446.47     11.47 o 
  -3   3   7      649.43      618.47     15.57 o 
  -2   3   7       41.15       48.56      5.79 o 
  -1   3   7       35.46       29.70      4.87 o 
   0   3   7      318.25      272.83      9.54 o 
   1   3   7     1821.59     1658.96     46.16 o 
   2   3   7        3.18       11.10      3.45 o 
   3   3   7      165.07      138.73     10.14 o 
   4   3   7      666.46      603.84     16.83 o 
   5   3   7      203.91      180.35     10.44 o 
   6   3   7       17.09       20.11      8.92 o 
   7   3   7      254.01      222.54     11.99 o 
   8   3   7       81.78       80.21     14.25 o 
   9   3   7      108.26       93.31     17.44 o 
  10   3   7      128.23      133.18     18.14 o 
  11   3   7       25.37       16.75      5.33 o 
  12   3   7       22.70        8.15      5.26 o 
  13   3   7       12.80        6.85      5.47 o 
 -15   4   7       18.75       17.67      9.91 o 
 -14   4   7        4.29       11.41      8.33 o 
 -13   4   7       68.88       66.78      7.91 o 
 -12   4   7      119.16      110.80     14.86 o 
 -11   4   7      106.17       99.95      7.44 o 
 -10   4   7        0.01       18.93      4.58 o 
  -9   4   7       83.66       85.77      7.01 o 
  -8   4   7        9.17       10.37      4.90 o 
  -7   4   7      113.98       97.48      5.99 o 
  -6   4   7      368.46      316.05     11.17 o 
  -5   4   7       53.51       60.45      5.14 o 
  -4   4   7      165.73      137.07      6.80 o 
  -3   4   7      117.59      116.15      7.79 o 
  -2   4   7     1198.83     1113.86     28.68 o 
  -1   4   7      393.65      370.55     12.70 o 
   0   4   7      802.87      695.84     20.38 o 
   1   4   7      268.02      236.24     10.67 o 
   2   4   7        1.13        5.59      4.68 o 
   3   4   7      609.19      600.56     27.33 o 
   4   4   7     1624.50     1561.91     51.68 o 
   5   4   7      232.70      212.63     13.46 o 
   6   4   7       35.65       30.04      5.58 o 
   7   4   7       78.63       79.90     12.07 o 
   8   4   7      237.19      200.10     15.00 o 
   9   4   7       30.11       31.30      6.16 o 
  10   4   7       84.65       75.29     20.72 o 
  11   4   7      165.07      143.78     41.01 o 
  12   4   7       15.84       16.21     11.52 o 
 -13   5   7       35.21       38.62      8.48 o 
 -12   5   7        6.67        5.86      7.79 o 
 -11   5   7       69.49       71.29      9.67 o 
 -10   5   7       14.87       27.02      7.31 o 
  -9   5   7       23.77       27.32      7.36 o 
  -8   5   7        3.49        5.02      6.76 o 
  -7   5   7        0.38        1.78      5.48 o 
  -6   5   7        4.62        6.85      5.68 o 
  -5   5   7      104.52       90.78      7.95 o 
  -4   5   7        0.50       -3.30      5.04 o 
  -3   5   7        0.62        3.92      5.69 o 
  -2   5   7       61.20       53.23      6.48 o 
  -1   5   7        0.41       -1.05      4.15 o 
   0   5   7        3.25       10.43      4.98 o 
   1   5   7      105.45       95.27     15.46 o 
   2   5   7       68.41       60.95     14.48 o 
   3   5   7       80.35       51.67     17.38 o 
   4   5   7      103.46       93.99     12.43 o 
   5   5   7       16.49       19.07     11.15 o 
   6   5   7       76.91       67.02     16.83 o 
   7   5   7        0.18        3.48      6.84 o 
   8   5   7      182.78      157.69     27.45 o 
   9   5   7       24.64       28.87     16.60 o 
  10   5   7        0.01       -0.10     11.67 o 
 -10   6   7        0.54        8.94     12.65 o 
  -9   6   7       72.77       60.49     10.29 o 
  -8   6   7       12.89       28.68      8.30 o 
  -7   6   7      380.09      361.38     18.20 o 
  -6   6   7       91.34       88.79      9.92 o 
  -5   6   7       51.65       34.29      7.71 o 
  -4   6   7        8.96       15.77      6.94 o 
  -3   6   7       23.96       22.45      7.93 o 
  -2   6   7       26.81       18.26      9.87 o 
  -1   6   7       12.72       18.01      7.35 o 
   0   6   7      359.10      360.81     19.95 o 
   1   6   7        5.43        9.20      8.30 o 
   2   6   7        5.43        5.32      7.95 o 
   3   6   7       15.83        8.41      8.14 o 
   4   6   7      173.59      216.72     24.36 o 
   5   6   7      342.32      323.53     28.71 o 
   6   6   7        7.02        7.76      9.18 o 
   7   6   7        1.60       18.14     48.74 o 
  -2   7   7       40.44       48.91     16.82 o 
  -1   7   7       10.77        9.80     21.02 o 
 -18   0   8      116.36       92.03     23.70 o 
 -17   0   8        1.10        9.05      8.39 o 
 -16   0   8      170.43      216.88     33.37 o 
 -15   0   8      236.99       87.84     38.60 o 
 -14   0   8      262.02      256.04     34.81 o 
 -13   0   8      336.74      379.07     21.07 o 
 -12   0   8     1060.81     1008.13     48.58 o 
 -11   0   8        3.82        5.52      4.41 o 
 -10   0   8      181.41      145.19     17.34 o 
  -9   0   8     2117.40     2148.23     72.06 o 
  -8   0   8     1293.31     1231.69     42.30 o 
  -7   0   8      629.43      608.72     24.63 o 
  -6   0   8     3414.39     3684.26    115.48 o 
  -5   0   8      303.49      271.70     11.91 o 
  -4   0   8     3347.44     2966.56     93.36 o 
  -3   0   8     1432.77     1431.48     48.19 o 
  -2   0   8        0.69       12.74      5.04 o 
  -1   0   8      839.57      713.92     25.53 o 
   0   0   8       33.88       23.78      7.35 o 
   1   0   8      553.16      593.01     22.04 o 
   2   0   8     2442.95     2273.34     75.67 o 
   3   0   8      575.64      546.21     21.19 o 
   4   0   8     1668.43     1675.20     57.31 o 
   5   0   8      153.77      117.14     14.28 o 
   6   0   8       28.97       21.36      5.36 o 
   7   0   8       91.68       82.11     24.45 o 
   8   0   8       15.64       51.96     20.34 o 
   9   0   8     1171.81     1228.10     67.53 o 
  10   0   8      700.94      722.77     57.92 o 
  11   0   8      156.10      143.33     22.60 o 
  12   0   8      213.98      206.97     30.26 o 
  13   0   8        8.14       17.67     10.18 o 
  14   0   8       40.74       31.51     15.55 o 
 -17   1   8       39.19       53.68      6.58 o 
 -16   1   8      153.60      222.29     22.63 o 
 -15   1   8       29.14       29.17      5.55 o 
 -14   1   8       12.99       -0.12      4.49 o 
 -13   1   8        0.46       22.61      5.64 o 
 -12   1   8      329.81      359.27     11.43 o 
 -11   1   8      378.75      380.00     11.56 o 
 -10   1   8      109.82      116.95      8.66 o 
  -9   1   8      447.18      445.76     12.54 o 
  -8   1   8      351.87      397.33     11.23 o 
  -7   1   8      176.46      172.34      6.80 o 
  -6   1   8     1094.19     1156.12     26.74 o 
  -5   1   8       28.91       30.75      3.12 o 
  -4   1   8        5.94       -2.49      2.49 o 
  -3   1   8     1973.70     2223.81     47.41 o 
  -2   1   8       29.66       13.22      6.38 o 
  -1   1   8      828.34      711.32     16.91 o 
   0   1   8     4987.87     4874.77    104.78 o 
   1   1   8     7120.54     7151.20    149.64 o 
   2   1   8        9.80       13.08      3.96 o 
   3   1   8       11.97       18.89      5.30 o 
   4   1   8      160.29      170.13      6.90 o 
   5   1   8      262.76      248.18     14.68 o 
   6   1   8       83.72       93.96     11.58 o 
   7   1   8      487.13      455.71     22.50 o 
   8   1   8        8.27       10.26      4.75 o 
   9   1   8      148.55      141.01     18.50 o 
  10   1   8       52.04       61.08      7.65 o 
  11   1   8        2.29        1.52      5.82 o 
  12   1   8      129.72      136.72     14.36 o 
  13   1   8       37.43       30.66      8.85 o 
  14   1   8       46.02       40.69      9.25 o 
 -17   2   8       33.00       37.23      6.16 o 
 -16   2   8       30.10       33.25      6.54 o 
 -15   2   8      189.61      214.19     23.52 o 
 -14   2   8       18.71       25.69      5.11 o 
 -13   2   8       21.12       15.79      6.74 o 
 -12   2   8      716.89      697.54     20.67 o 
 -11   2   8     1227.77     1223.65     33.00 o 
 -10   2   8       33.18       31.90      3.92 o 
  -9   2   8        8.22       10.99      3.06 o 
  -8   2   8      371.21      370.30     10.64 o 
  -7   2   8      516.84      497.84     13.28 o 
  -6   2   8     1456.86     1386.65     32.94 o 
  -5   2   8     1527.96     1391.01     30.60 o 
  -4   2   8     1212.65     1217.62     28.60 o 
  -3   2   8     2467.99     2520.47     54.68 o 
  -2   2   8     2029.46     2164.07     47.20 o 
  -1   2   8        4.76        5.84      2.39 o 
   0   2   8      144.41      121.47      5.84 o 
   1   2   8     1000.72      982.95     21.64 o 
   2   2   8       71.96       73.69     10.14 o 
   3   2   8     2523.76     2413.77     59.04 o 
   4   2   8       26.37       27.53      4.65 o 
   5   2   8      240.93      236.33     15.30 o 
   6   2   8      119.32      116.35      9.34 o 
   7   2   8      650.89      619.64     17.90 o 
   8   2   8       37.14       43.81      4.85 o 
   9   2   8        3.68        6.90      4.85 o 
  10   2   8        0.46        7.86      4.16 o 
  11   2   8      107.79      109.33     17.03 o 
  12   2   8       60.12       51.67      9.61 o 
  13   2   8       57.66       50.06     14.96 o 
 -16   3   8       57.72       61.50      9.40 o 
 -15   3   8       38.24       38.89      7.34 o 
 -14   3   8       59.07       56.54      6.46 o 
 -13   3   8        0.13       -1.89      5.95 o 
 -12   3   8        2.55        2.86      4.04 o 
 -11   3   8        0.18       -3.54      3.69 o 
 -10   3   8      414.58      394.55     17.24 o 
  -9   3   8     1040.52     1042.13     32.04 o 
  -8   3   8     1900.47     1857.32     47.04 o 
  -7   3   8        8.17        6.59      2.87 o 
  -6   3   8      623.07      626.39     17.17 o 
  -5   3   8      308.76      312.84      8.30 o 
  -4   3   8       32.49       27.58      4.48 o 
  -3   3   8        8.24        5.83      3.62 o 
  -2   3   8       94.93       77.59      9.89 o 
  -1   3   8       92.23      100.86     11.19 o 
   0   3   8     1491.62     1423.65     40.95 o 
   1   3   8      263.77      225.46     10.42 o 
   2   3   8       20.87       28.50      4.92 o 
   3   3   8       12.24        9.10      4.09 o 
   4   3   8       61.88       53.81     10.33 o 
   5   3   8       84.34       75.51     13.66 o 
   6   3   8      418.96      391.80     13.83 o 
   7   3   8        6.55       10.04      4.24 o 
   8   3   8       55.88       65.70     16.60 o 
   9   3   8      381.56      371.22     15.70 o 
  10   3   8      279.52      262.13     18.33 o 
  11   3   8       81.90       74.25     13.85 o 
  12   3   8       10.25        3.03      7.19 o 
 -15   4   8        1.35        8.70     31.80 o 
 -14   4   8      105.22      136.84     10.92 o 
 -13   4   8      206.78      222.55     15.91 o 
 -12   4   8       73.63       70.44      6.52 o 
 -11   4   8        1.49       -4.34      4.34 o 
 -10   4   8       32.82       39.94      5.43 o 
  -9   4   8     1244.06     1231.47     33.94 o 
  -8   4   8      135.39      162.12      8.09 o 
  -7   4   8       20.58        8.16      4.84 o 
  -6   4   8       66.76       66.49      5.01 o 
  -5   4   8       28.45       49.20      5.19 o 
  -4   4   8     1401.26     1429.81     37.10 o 
  -3   4   8      444.74      464.75     14.74 o 
  -2   4   8      100.36      103.31      6.56 o 
  -1   4   8      241.29      228.68      9.62 o 
   0   4   8      312.21      276.76     10.96 o 
   1   4   8      114.43      113.75      8.54 o 
   2   4   8     2110.94     2074.84     69.03 o 
   3   4   8        0.15       33.10      8.05 o 
   4   4   8      534.74      550.62     20.90 o 
   5   4   8      137.19      169.17     18.37 o 
   6   4   8       78.88       68.78     15.88 o 
   7   4   8       38.58       34.25      8.71 o 
   8   4   8        0.01       11.05      7.09 o 
   9   4   8       30.70       23.18      8.95 o 
  10   4   8       75.43       76.74     24.44 o 
  11   4   8        0.02        4.00      9.17 o 
 -12   5   8       39.81       35.07     10.04 o 
 -11   5   8      140.26      162.29     12.91 o 
 -10   5   8        9.97       13.97      8.81 o 
  -9   5   8      268.37      243.99     12.91 o 
  -8   5   8       35.43       47.92      7.39 o 
  -7   5   8      551.33      533.05     19.83 o 
  -6   5   8        0.48        1.18      7.49 o 
  -5   5   8      150.78      165.87     10.44 o 
  -4   5   8       37.22       36.02      6.70 o 
  -3   5   8        0.42        4.71      6.17 o 
  -2   5   8      175.49      152.52     10.60 o 
  -1   5   8      575.20      579.28     19.43 o 
   0   5   8      182.01      185.38     16.93 o 
   1   5   8       41.17       39.77     11.00 o 
   2   5   8      625.19      625.03     22.34 o 
   3   5   8       11.38        8.32      5.20 o 
   4   5   8      118.73      135.15     28.84 o 
   5   5   8      265.53      272.15     15.04 o 
   6   5   8      301.15      333.25     17.40 o 
   7   5   8      269.93      277.68     21.26 o 
   8   5   8       68.05       72.64     28.15 o 
   9   5   8       90.18       77.27     32.48 o 
  -9   6   8       30.61       33.30     13.22 o 
  -8   6   8       18.23       23.21      7.90 o 
  -7   6   8       44.57       66.55      9.39 o 
  -6   6   8      183.26      189.99     13.33 o 
  -5   6   8       11.40       16.39      6.84 o 
  -4   6   8       13.30       27.71      8.29 o 
  -3   6   8      352.78      368.49     18.87 o 
  -2   6   8      261.41      263.07     18.40 o 
  -1   6   8        0.20       -0.30      7.04 o 
   0   6   8        1.14       -3.51      8.38 o 
   1   6   8       13.48        8.11      8.86 o 
   2   6   8       12.74       20.01      9.07 o 
   3   6   8       51.99       60.77     25.56 o 
   4   6   8       77.79       70.57     17.07 o 
   5   6   8       11.81       22.69      9.46 o 
   6   6   8        3.00       11.33     48.74 o 
 -17   1   9        0.62        9.21      5.27 o 
 -16   1   9       23.54       29.03      5.52 o 
 -15   1   9      100.88       99.95     12.87 o 
 -14   1   9        1.42        9.87      4.33 o 
 -13   1   9      411.94      445.63     13.73 o 
 -12   1   9      148.30      154.76     12.79 o 
 -11   1   9       92.06      106.17      5.78 o 
 -10   1   9       20.77       29.68      3.74 o 
  -9   1   9      986.66      908.82     22.87 o 
  -8   1   9      868.03      856.65     21.41 o 
  -7   1   9      401.08      407.05     11.60 o 
  -6   1   9      401.50      389.73     10.92 o 
  -5   1   9       46.57       38.13      4.89 o 
  -4   1   9      669.16      575.51     15.85 o 
  -3   1   9      296.09      250.10     10.90 o 
  -2   1   9     4003.18     3711.59     85.05 o 
  -1   1   9      135.35      138.44      7.63 o 
   0   1   9     2470.75     2391.49     55.17 o 
   1   1   9      615.52      572.43     15.41 o 
   2   1   9     1408.98     1263.14     32.29 o 
   3   1   9       43.52       79.89     17.88 o 
   4   1   9     1872.52     1886.44     46.55 o 
   5   1   9      289.15      291.60     10.84 o 
   6   1   9       44.33       37.07      4.38 o 
   7   1   9       51.02       56.79      9.76 o 
   8   1   9      258.13      242.10     28.03 o 
   9   1   9      215.55      193.03     24.89 o 
  10   1   9       64.51       59.59      5.96 o 
  11   1   9       78.05       84.49      7.15 o 
  12   1   9        4.64       13.30      7.94 o 
  13   1   9        0.16        9.56     10.54 o 
 -17   2   9       12.56       33.79     12.11 o 
 -16   2   9       14.24       23.23     11.09 o 
 -15   2   9        1.85        2.14      4.44 o 
 -14   2   9        4.39        6.12      4.63 o 
 -13   2   9       26.85       17.86      4.60 o 
 -12   2   9      127.28      158.54     14.15 o 
 -11   2   9      132.13      157.53     13.46 o 
 -10   2   9      355.30      358.02     11.05 o 
  -9   2   9      204.83      182.90      9.26 o 
  -8   2   9        3.08       -1.36      3.09 o 
  -7   2   9      361.49      306.23      9.32 o 
  -6   2   9      152.37      170.52      8.57 o 
  -5   2   9       16.59       14.88      2.88 o 
  -4   2   9      138.48      132.80      5.69 o 
  -3   2   9      112.79       93.21      5.04 o 
  -2   2   9      112.36      112.25      4.94 o 
  -1   2   9       37.95       32.69      5.88 o 
   0   2   9      308.48      305.48     10.05 o 
   1   2   9      101.75       85.67      4.28 o 
   2   2   9      192.04      161.68      6.65 o 
   3   2   9       34.04       23.31      5.25 o 
   4   2   9       43.45       54.87      9.48 o 
   5   2   9      528.08      466.89     24.41 o 
   6   2   9       35.69       40.24      8.54 o 
   7   2   9      235.94      250.59     15.86 o 
   8   2   9       12.30       12.86      7.21 o 
   9   2   9        5.36       -0.64      5.43 o 
  10   2   9        2.98        4.47      4.81 o 
  11   2   9       28.32       27.11      6.60 o 
  12   2   9       54.34       44.69      9.69 o 
  13   2   9        0.04       -5.10     47.74 o 
 -16   3   9       31.57       22.29      6.23 o 
 -15   3   9        9.51        9.40      5.66 o 
 -14   3   9       22.03       19.37      5.58 o 
 -13   3   9      206.50      203.64     11.14 o 
 -12   3   9        0.26        1.71      5.10 o 
 -11   3   9      286.95      271.18     16.32 o 
 -10   3   9       17.08       26.02      5.35 o 
  -9   3   9      904.86      880.38     25.76 o 
  -8   3   9        5.28       13.42      4.10 o 
  -7   3   9      366.37      325.25     10.11 o 
  -6   3   9       44.53       38.38      3.64 o 
  -5   3   9       13.01       12.42      2.93 o 
  -4   3   9      460.09      446.95     12.26 o 
  -3   3   9      523.43      489.64     15.34 o 
  -2   3   9      754.49      683.71     19.84 o 
  -1   3   9       47.92       67.65      8.54 o 
   0   3   9      664.59      574.75     16.37 o 
   1   3   9      250.94      197.03      7.62 o 
   2   3   9       28.73       40.65      6.18 o 
   3   3   9       28.47       30.63      4.10 o 
   4   3   9      183.49      188.06     17.68 o 
   5   3   9      571.09      549.71     18.15 o 
   6   3   9      150.18      178.11     25.71 o 
   7   3   9      150.94      133.45      9.18 o 
   8   3   9       43.85       41.50      9.95 o 
   9   3   9      205.55      213.73     19.72 o 
  10   3   9        2.12        9.63      5.14 o 
  11   3   9       53.87       52.38     10.68 o 
  12   3   9        5.88      -12.66     31.94 o 
 -14   4   9        8.55       14.46      7.86 o 
 -13   4   9        3.64       17.09      7.41 o 
 -12   4   9       19.58       20.89      6.46 o 
 -11   4   9       15.69        6.53      7.39 o 
 -10   4   9       48.69       60.05      7.53 o 
  -9   4   9      262.94      231.54     17.81 o 
  -8   4   9        7.46       19.19      6.11 o 
  -7   4   9      117.50      105.75      8.70 o 
  -6   4   9      622.68      580.17     18.61 o 
  -5   4   9     1740.89     1682.23     45.24 o 
  -4   4   9       34.50       58.93      6.30 o 
  -3   4   9      145.59      125.12      7.77 o 
  -2   4   9       86.36       74.93      7.13 o 
  -1   4   9      319.21      278.38     11.31 o 
   0   4   9       26.34       32.36     10.37 o 
   1   4   9      607.96      555.21     18.55 o 
   2   4   9      419.68      390.34     15.87 o 
   3   4   9       16.79       21.13     10.28 o 
   4   4   9       72.38       64.16     12.80 o 
   5   4   9       74.45       80.08     10.07 o 
   6   4   9        0.23       -3.40      5.21 o 
   7   4   9       26.65       32.83     12.11 o 
   8   4   9       21.49       17.97      8.42 o 
   9   4   9       35.42       32.60      7.40 o 
  10   4   9       51.59       31.66     14.65 o 
 -12   5   9       16.50       24.03     12.59 o 
 -11   5   9      118.10      111.57     11.18 o 
 -10   5   9       32.60       58.60      9.19 o 
  -9   5   9      201.15      212.71     12.57 o 
  -8   5   9       10.88       19.47      6.67 o 
  -7   5   9      117.78      116.06      9.36 o 
  -6   5   9      138.56      130.82      9.93 o 
  -5   5   9      352.66      328.86     15.31 o 
  -4   5   9        2.69       14.41      6.42 o 
  -3   5   9        7.66       26.06      7.33 o 
  -2   5   9      115.20      145.58      9.52 o 
  -1   5   9        0.83        2.27      5.37 o 
   0   5   9       33.11       43.43      9.61 o 
   1   5   9        2.29        8.94      5.65 o 
   2   5   9      174.50      160.59     15.41 o 
   3   5   9       36.34       32.05     11.17 o 
   4   5   9       80.60      105.50     25.58 o 
   5   5   9       40.02       67.89     23.64 o 
   6   5   9       43.37       34.47     16.09 o 
   7   5   9       33.16       34.51     10.14 o 
   8   5   9        4.77       12.68      8.66 o 
  -8   6   9        0.05        7.26      7.96 o 
  -7   6   9      135.97      128.50     12.02 o 
  -6   6   9       74.33       83.85      9.65 o 
  -5   6   9       84.13       82.33     10.92 o 
  -4   6   9        9.29       12.97      8.69 o 
  -3   6   9        9.07       19.00      8.58 o 
  -2   6   9      327.17      271.19     18.70 o 
  -1   6   9       40.07       38.38      8.63 o 
   0   6   9       10.13       12.93      9.44 o 
   1   6   9      140.41      193.08     21.10 o 
   2   6   9       96.28      118.71     41.48 o 
   3   6   9       85.64       61.84     29.28 o 
   4   6   9       14.25       15.23      9.81 o 
 -17   0  10       10.15       11.22     15.17 o 
 -16   0  10        7.86       -0.83      7.14 o 
 -15   0  10       32.60       39.85     11.70 o 
 -14   0  10       73.98       71.67      9.63 o 
 -13   0  10      554.40      614.79     30.33 o 
 -12   0  10      818.58      851.05     31.81 o 
 -11   0  10      191.26      197.11     19.58 o 
 -10   0  10       80.58       60.36      6.54 o 
  -9   0  10      637.52      592.66     23.01 o 
  -8   0  10      418.04      368.97     15.51 o 
  -7   0  10     1187.93     1244.89     41.42 o 
  -6   0  10        2.37       25.48      5.39 o 
  -5   0  10      681.67      683.83     24.51 o 
  -4   0  10       71.75       86.62      7.45 o 
  -3   0  10     1069.46      905.88     31.96 o 
  -2   0  10       87.16      107.97      7.90 o 
  -1   0  10        1.25       -4.82      4.82 o 
   0   0  10     2195.11     2011.23     73.68 o 
   1   0  10        0.61        9.21      6.97 o 
   2   0  10       18.07       35.04      9.72 o 
   3   0  10      117.00      141.01     22.53 o 
   4   0  10      836.24      775.60     29.56 o 
   5   0  10      414.65      486.66     47.04 o 
   6   0  10     1614.04     1689.33     59.49 o 
   7   0  10        8.03       14.03      6.30 o 
   8   0  10       57.77       90.17     20.96 o 
   9   0  10      366.49      382.76     25.52 o 
  10   0  10      263.48      268.99     48.87 o 
  11   0  10       66.51       89.52     13.39 o 
  12   0  10       39.06       60.10     16.73 o 
  13   0  10      155.05      104.85     95.78 o 
 -17   1  10        7.37        9.17      5.48 o 
 -16   1  10       14.86       20.01      7.37 o 
 -15   1  10      183.04      140.28     12.87 o 
 -14   1  10      332.30      353.27     22.30 o 
 -13   1  10      265.15      254.96     15.90 o 
 -12   1  10        0.74        7.98      3.82 o 
 -11   1  10      193.14      189.26     11.50 o 
 -10   1  10      197.69      229.82      8.35 o 
  -9   1  10      170.65      155.33      8.32 o 
  -8   1  10       93.63      104.84      6.28 o 
  -7   1  10       34.28       52.67      4.40 o 
  -6   1  10      133.73      114.37      5.77 o 
  -5   1  10      631.41      709.93     18.00 o 
  -4   1  10      743.60      794.17     21.08 o 
  -3   1  10       98.48      124.11      9.32 o 
  -2   1  10      145.92      139.45      7.07 o 
  -1   1  10       73.31       54.33      5.03 o 
   0   1  10      367.31      315.52     10.02 o 
   1   1  10       97.94       96.14      5.45 o 
   2   1  10       72.19       91.37     16.03 o 
   3   1  10      593.95      595.12     16.55 o 
   4   1  10       41.40       53.99      7.82 o 
   5   1  10        9.74       11.01      3.99 o 
   6   1  10      152.23      184.73     24.45 o 
   7   1  10      286.84      290.84     13.89 o 
   8   1  10        3.42       38.09      8.65 o 
   9   1  10      502.49      477.43     25.28 o 
  10   1  10        9.13        1.01      7.52 o 
  11   1  10        6.74       11.83      7.38 o 
  12   1  10      104.22      109.09     14.96 o 
 -16   2  10       18.85       14.83      5.82 o 
 -15   2  10       29.79       34.48      5.81 o 
 -14   2  10       34.45       42.89      5.57 o 
 -13   2  10       39.94       34.45      5.13 o 
 -12   2  10      341.50      337.87     18.26 o 
 -11   2  10      705.33      756.38     20.47 o 
 -10   2  10       42.09       43.61      5.00 o 
  -9   2  10       18.86       13.17      3.68 o 
  -8   2  10       49.02       58.29      4.89 o 
  -7   2  10     3272.42     3234.12     74.11 o 
  -6   2  10      325.88      320.22     10.08 o 
  -5   2  10        8.03       10.25      3.19 o 
  -4   2  10       42.30       42.25      4.11 o 
  -3   2  10       23.12       14.47      4.65 o 
  -2   2  10      854.52      804.74     19.27 o 
  -1   2  10      931.48      857.13     20.20 o 
   0   2  10     1551.15     1489.20     35.98 o 
   1   2  10      152.45      172.01      7.07 o 
   2   2  10      704.21      694.34     19.49 o 
   3   2  10      410.50      402.99     16.55 o 
   4   2  10      602.74      612.42     24.01 o 
   5   2  10       28.99       40.63      8.25 o 
   6   2  10        0.00       22.78      8.62 o 
   7   2  10      495.70      536.81     19.68 o 
   8   2  10       75.48       77.47      8.62 o 
   9   2  10        2.60        9.14      7.03 o 
  10   2  10       87.96       98.01     14.11 o 
  11   2  10      367.42      368.14     31.65 o 
  12   2  10        7.60       33.28     18.71 o 
 -15   3  10        8.97       12.11      7.26 o 
 -14   3  10      146.47      151.49     12.96 o 
 -13   3  10       51.49       56.89      6.38 o 
 -12   3  10       17.82        9.95      5.73 o 
 -11   3  10      326.25      315.17     15.82 o 
 -10   3  10       43.91       34.55      4.68 o 
  -9   3  10      353.42      315.57     11.40 o 
  -8   3  10       35.44       39.55      4.09 o 
  -7   3  10      124.54      117.85      5.99 o 
  -6   3  10       50.56       55.17      4.42 o 
  -5   3  10       28.13       24.96      3.93 o 
  -4   3  10     1097.17     1019.62     27.07 o 
  -3   3  10        2.83       -3.12      3.12 o 
  -2   3  10      275.75      262.81     10.75 o 
  -1   3  10      212.72      222.32      9.37 o 
   0   3  10       55.35       62.97     10.54 o 
   1   3  10        3.87        4.56      3.09 o 
   2   3  10       24.00       25.04      5.72 o 
   3   3  10      190.65      236.90     12.42 o 
   4   3  10     1224.20     1217.23     43.80 o 
   5   3  10       16.53       22.00      4.42 o 
   6   3  10       99.65      105.30     18.03 o 
   7   3  10       18.79       17.96      5.03 o 
   8   3  10      161.54      158.05     29.29 o 
   9   3  10       38.58       42.20      9.94 o 
  10   3  10       11.60       30.89     13.44 o 
  11   3  10        1.11       -6.67      9.78 o 
 -14   4  10       69.78       97.78     18.71 o 
 -13   4  10       17.14       18.66      7.35 o 
 -12   4  10       64.06       61.60      8.29 o 
 -11   4  10       26.66       23.08      6.98 o 
 -10   4  10      211.83      186.57     11.54 o 
  -9   4  10      326.91      331.79     14.63 o 
  -8   4  10        1.50       15.71      8.47 o 
  -7   4  10      175.06      202.17     16.01 o 
  -6   4  10      307.06      317.01     12.64 o 
  -5   4  10       82.88       89.35      6.91 o 
  -4   4  10      981.11      961.16     29.02 o 
  -3   4  10      637.97      620.00     18.89 o 
  -2   4  10      341.55      323.65     13.09 o 
  -1   4  10       20.98       13.98      5.22 o 
   0   4  10     1154.42     1132.48     32.84 o 
   1   4  10       26.29       29.97      8.17 o 
   2   4  10      234.25      219.18     13.18 o 
   3   4  10        2.39       13.91      7.20 o 
   4   4  10      511.53      502.71     25.01 o 
   5   4  10       91.65       90.34     16.30 o 
   6   4  10      227.19      238.72     12.79 o 
   7   4  10       13.32        8.19      6.99 o 
   8   4  10        2.64       11.21      6.69 o 
   9   4  10        6.85       22.61     10.61 o 
 -11   5  10      125.42      140.54     12.40 o 
 -10   5  10       99.60       99.48     11.22 o 
  -9   5  10      122.95      142.21     10.93 o 
  -8   5  10       67.31       70.58      8.72 o 
  -7   5  10        0.91        4.29      6.27 o 
  -6   5  10      115.54      107.91      9.61 o 
  -5   5  10      133.08      139.77     10.97 o 
  -4   5  10      108.71      112.91      9.84 o 
  -3   5  10      315.69      300.07     14.23 o 
  -2   5  10      106.57       96.57     11.06 o 
  -1   5  10       51.14       38.73      6.68 o 
   0   5  10      109.73      111.63     21.90 o 
   1   5  10        1.36        2.71      5.83 o 
   2   5  10       15.84       11.22      6.23 o 
   3   5  10      197.29      211.96     17.52 o 
   4   5  10        9.10       12.93      6.59 o 
   5   5  10      222.70      188.39     27.20 o 
   6   5  10        4.67        1.04      7.49 o 
   7   5  10       49.02       41.44      9.41 o 
  -7   6  10       78.35       79.52     10.60 o 
  -6   6  10        1.61        9.81      9.20 o 
  -5   6  10       69.65       51.71     10.57 o 
  -4   6  10        4.49        8.10      8.80 o 
  -3   6  10        0.10       -4.24     12.27 o 
  -2   6  10      103.17      100.41     11.50 o 
  -1   6  10      239.09      265.01     16.32 o 
   0   6  10       45.15       55.30     11.60 o 
   1   6  10       20.20       29.39     19.50 o 
   2   6  10      229.48      213.64     32.59 o 
 -16   1  11       26.40       39.48      6.22 o 
 -15   1  11       30.17       25.12      7.03 o 
 -14   1  11        4.13       15.67      5.01 o 
 -13   1  11       66.46       78.67      6.56 o 
 -12   1  11       48.24       49.30      5.94 o 
 -11   1  11       75.63       54.32      4.90 o 
 -10   1  11        0.46        7.91      4.03 o 
  -9   1  11        5.88        5.21      3.67 o 
  -8   1  11       19.04       12.08      3.77 o 
  -7   1  11      217.70      191.83      7.77 o 
  -6   1  11       62.57       60.94      5.26 o 
  -5   1  11     1421.91     1361.15     31.91 o 
  -4   1  11       85.24       78.75      5.56 o 
  -3   1  11       69.79       75.91      6.40 o 
  -2   1  11        0.02        0.33      5.80 o 
  -1   1  11      754.39      687.90     18.28 o 
   0   1  11      384.46      351.62     18.14 o 
   1   1  11      566.39      632.43     25.25 o 
   2   1  11     1841.91     1729.20     43.76 o 
   3   1  11       40.79       41.04      8.92 o 
   4   1  11        2.11       31.50      6.84 o 
   5   1  11      497.75      579.63     19.16 o 
   6   1  11     1115.83     1104.64     30.06 o 
   7   1  11        1.20       24.40      6.12 o 
   8   1  11       39.22       33.57      5.70 o 
   9   1  11        1.48       -0.37      4.91 o 
  10   1  11       16.95       14.36      6.91 o 
  11   1  11        0.65        7.46      9.41 o 
 -16   2  11       10.92       31.52      6.28 o 
 -15   2  11        0.02        1.43      4.99 o 
 -14   2  11       18.22       16.91      4.82 o 
 -13   2  11       18.82        2.50      4.46 o 
 -12   2  11       34.98       30.18      4.96 o 
 -11   2  11        0.84        3.88      4.44 o 
 -10   2  11       67.01       90.53      5.76 o 
  -9   2  11       65.80       49.66      4.67 o 
  -8   2  11      142.13      135.59      6.95 o 
  -7   2  11       78.09       70.56      6.12 o 
  -6   2  11      167.86      156.52     10.12 o 
  -5   2  11      141.10      131.88      6.88 o 
  -4   2  11      889.41      774.29     19.85 o 
  -3   2  11        4.90       11.99      5.99 o 
  -2   2  11     1120.06     1071.92     26.50 o 
  -1   2  11       39.83       30.00      5.55 o 
   0   2  11      231.35      209.38      8.19 o 
   1   2  11       75.02       91.20     18.41 o 
   2   2  11     2691.76     2439.22     60.84 o 
   3   2  11       10.06       16.90      5.90 o 
   4   2  11       31.55       46.16      7.28 o 
   5   2  11       89.08       65.32     12.38 o 
   6   2  11       78.33       71.45     14.49 o 
   7   2  11        6.29        3.33      5.72 o 
   8   2  11       44.40       30.10      9.16 o 
   9   2  11       12.11       -3.87      6.35 o 
  10   2  11        1.55        3.63      7.48 o 
  11   2  11        5.17       20.14     10.03 o 
 -15   3  11        9.14       16.56      5.70 o 
 -14   3  11       71.74       78.20      7.24 o 
 -13   3  11        0.10        1.45      6.91 o 
 -12   3  11       44.51       45.02      6.04 o 
 -11   3  11      134.50      148.36     11.49 o 
 -10   3  11        4.06       -0.07      4.21 o 
  -9   3  11      345.98      290.52     15.10 o 
  -8   3  11        9.72       21.04      4.37 o 
  -7   3  11      474.64      417.93     12.58 o 
  -6   3  11      346.33      335.70     10.79 o 
  -5   3  11      619.67      599.74     16.48 o 
  -4   3  11      177.43      168.45      7.23 o 
  -3   3  11       31.33       19.85      3.88 o 
  -2   3  11       27.71       25.95      6.97 o 
  -1   3  11       23.10       23.65      4.87 o 
   0   3  11      217.16      204.03      9.44 o 
   1   3  11       12.27       15.19      5.90 o 
   2   3  11      198.17      205.24      8.43 o 
   3   3  11        0.04       12.45      4.17 o 
   4   3  11       82.15       70.63     17.42 o 
   5   3  11       52.91       70.48     15.95 o 
   6   3  11      156.99      193.89     24.55 o 
   7   3  11       15.72       16.40      6.64 o 
   8   3  11       28.62       20.73     10.50 o 
   9   3  11       42.17       30.50      9.36 o 
  10   3  11       49.94       30.95     11.01 o 
 -13   4  11        0.01        6.34      6.79 o 
 -12   4  11       10.58       12.63      7.44 o 
 -11   4  11      120.09      111.88      9.82 o 
 -10   4  11       10.68       22.10      6.57 o 
  -9   4  11      115.96      129.60     11.82 o 
  -8   4  11       54.74       32.53      7.03 o 
  -7   4  11      123.31      109.00      9.14 o 
  -6   4  11       22.11       26.80      5.54 o 
  -5   4  11       30.93       29.17      6.93 o 
  -4   4  11        0.23        7.16      5.68 o 
  -3   4  11       87.19       71.66      6.59 o 
  -2   4  11      181.68      165.05      9.24 o 
  -1   4  11        7.61       10.04      5.22 o 
   0   4  11        4.03        9.98      5.33 o 
   1   4  11       69.11       75.66     15.34 o 
   2   4  11        4.41        5.99      5.97 o 
   3   4  11        0.18        4.91      6.40 o 
   4   4  11        0.06       10.07      6.61 o 
   5   4  11       16.20       13.03      6.96 o 
   6   4  11        1.86       -4.00      6.24 o 
   7   4  11        0.59        0.86      6.32 o 
   8   4  11       26.98       32.78     12.59 o 
 -10   5  11       97.55       87.26      9.99 o 
  -9   5  11       19.56       37.57      8.10 o 
  -8   5  11       11.28       15.20      7.27 o 
  -7   5  11        1.18       -1.03      6.89 o 
  -6   5  11       73.72       66.52      8.81 o 
  -5   5  11        9.66       25.96      7.76 o 
  -4   5  11        0.01       12.29      6.96 o 
  -3   5  11        1.69        7.38      7.38 o 
  -2   5  11        0.80        4.17      6.91 o 
  -1   5  11       96.52      111.28     10.66 o 
   0   5  11        0.00        1.36      6.27 o 
   1   5  11        0.90        6.05      6.43 o 
   2   5  11      215.19      206.87     19.34 o 
   3   5  11       33.71       33.14      8.27 o 
   4   5  11       91.44       87.09     18.51 o 
   5   5  11      145.99      144.37     46.30 o 
  -5   6  11      122.30      127.90     20.45 o 
  -4   6  11      169.17      208.24     15.80 o 
  -3   6  11        8.11       11.60     10.91 o 
  -2   6  11      148.27      168.20     15.21 o 
  -1   6  11       44.11       52.29     10.00 o 
   0   6  11       20.19       21.20     13.42 o 
 -16   0  12        0.28        5.65     16.49 o 
 -15   0  12        0.04        3.59      7.11 o 
 -14   0  12       28.51       29.03      7.74 o 
 -13   0  12      485.33      537.28     26.13 o 
 -12   0  12       69.02       65.85      7.64 o 
 -11   0  12       54.29       46.28      7.00 o 
 -10   0  12      289.82      279.91     14.18 o 
  -9   0  12        0.76       -4.76      5.35 o 
  -8   0  12      320.60      302.76     14.76 o 
  -7   0  12     1591.95     1714.60     56.50 o 
  -6   0  12       49.03       37.00      8.80 o 
  -5   0  12     2031.76     2071.43     67.62 o 
  -4   0  12      378.21      331.36     15.57 o 
  -3   0  12        5.90       -5.14      5.14 o 
  -2   0  12      224.10      205.57     14.23 o 
  -1   0  12        2.00       -4.71      4.71 o 
   0   0  12        1.43       17.43     18.54 o 
   1   0  12     2946.06     2817.30    103.74 o 
   2   0  12        7.75       12.31      5.58 o 
   3   0  12       82.25      106.07     23.61 o 
   4   0  12      265.25      295.07     15.61 o 
   5   0  12      107.31      137.97     19.38 o 
   6   0  12      185.22      314.44     65.81 o 
   7   0  12      481.19      474.98     27.71 o 
   8   0  12      173.85      150.76     29.11 o 
   9   0  12        0.24        5.14     15.76 o 
  10   0  12       80.84      101.60     35.55 o 
  11   0  12       79.23       43.07     86.71 o 
 -16   1  12       80.52       90.14      9.19 o 
 -15   1  12       17.95       16.28      5.54 o 
 -14   1  12       55.92       46.50      5.91 o 
 -13   1  12       10.38       21.02      4.59 o 
 -12   1  12        2.66        1.50      4.18 o 
 -11   1  12      694.22      627.00     22.08 o 
 -10   1  12      344.49      329.55     14.92 o 
  -9   1  12       29.48       27.69      4.54 o 
  -8   1  12      104.30      104.03      7.26 o 
  -7   1  12       66.81       74.76      5.48 o 
  -6   1  12      147.95      120.78      9.11 o 
  -5   1  12     1015.05      985.39     24.25 o 
  -4   1  12      126.59      134.69      7.29 o 
  -3   1  12        1.40       20.54      9.24 o 
  -2   1  12     1478.35     1389.35     33.98 o 
  -1   1  12      209.21      223.02     11.73 o 
   0   1  12      391.84      394.40     16.87 o 
   1   1  12      473.70      486.45     14.40 o 
   2   1  12        9.64        9.91      4.70 o 
   3   1  12       12.85       36.90      5.39 o 
   4   1  12      265.01      250.35     13.33 o 
   5   1  12        4.69       14.86      6.20 o 
   6   1  12      139.32      153.16     20.55 o 
   7   1  12       29.83       30.55      7.63 o 
   8   1  12       40.42       28.11      5.88 o 
   9   1  12        1.86       -0.64      6.01 o 
  10   1  12       15.27       12.20      8.53 o 
 -15   2  12       91.86      113.01      8.59 o 
 -14   2  12        0.83        2.37      5.51 o 
 -13   2  12       18.52       19.83      5.30 o 
 -12   2  12      227.78      209.91     14.77 o 
 -11   2  12      322.99      312.09     14.42 o 
 -10   2  12      232.96      226.86      9.63 o 
  -9   2  12        6.38       12.42      4.16 o 
  -8   2  12      326.31      298.81     11.40 o 
  -7   2  12      276.23      245.28     12.32 o 
  -6   2  12      883.80      900.44     23.13 o 
  -5   2  12      164.44      151.09      7.37 o 
  -4   2  12      101.92       98.83      6.10 o 
  -3   2  12      271.93      278.03      9.64 o 
  -2   2  12        6.24       -0.83      4.18 o 
  -1   2  12       35.80       25.78      5.18 o 
   0   2  12      338.26      410.30     13.36 o 
   1   2  12      632.99      621.02     17.47 o 
   2   2  12      985.88     1036.25     28.00 o 
   3   2  12      102.79      109.56     12.81 o 
   4   2  12       19.73       25.95      5.85 o 
   5   2  12       49.18       52.37      8.17 o 
   6   2  12        1.88        2.49      4.66 o 
   7   2  12       60.46       84.70     19.82 o 
   8   2  12      206.30      237.20     28.00 o 
   9   2  12       28.35       16.89      6.29 o 
  10   2  12       39.46       49.02     11.83 o 
 -14   3  12        4.84       11.38      5.59 o 
 -13   3  12       75.74       79.77      7.28 o 
 -12   3  12       19.53       11.16      7.87 o 
 -11   3  12       60.51       39.35      5.80 o 
 -10   3  12       56.62       51.20      5.70 o 
  -9   3  12      825.85      797.12     25.41 o 
  -8   3  12     1113.00     1067.11     28.14 o 
  -7   3  12       64.48       60.30      5.74 o 
  -6   3  12        0.09        1.99      5.72 o 
  -5   3  12       29.36       26.40      4.18 o 
  -4   3  12      166.82      149.07      7.14 o 
  -3   3  12      284.77      282.32     11.36 o 
  -2   3  12      167.16      168.41      8.92 o 
  -1   3  12        8.00       11.93      4.95 o 
   0   3  12       71.45       70.69     13.28 o 
   1   3  12       18.73       27.50      5.93 o 
   2   3  12       36.39       37.68      7.71 o 
   3   3  12      276.68      283.43     13.46 o 
   4   3  12        2.30       37.36      7.71 o 
   5   3  12      346.12      374.97     29.04 o 
   6   3  12        0.08        4.59     11.65 o 
   7   3  12        7.41       10.09      6.87 o 
   8   3  12        8.48        7.26      6.83 o 
   9   3  12       80.51      -11.33     67.44 o 
 -12   4  12       12.94        7.98      7.32 o 
 -11   4  12        2.06        6.53      7.34 o 
 -10   4  12        1.82        4.29      6.65 o 
  -9   4  12       46.15       60.49      8.21 o 
  -8   4  12      164.03      148.82     11.99 o 
  -7   4  12       19.87       33.95      7.38 o 
  -6   4  12        1.22       11.66      6.70 o 
  -5   4  12      288.91      300.83     13.11 o 
  -4   4  12      203.98      221.54     11.40 o 
  -3   4  12        9.75       15.23      5.57 o 
  -2   4  12       34.63       42.53      6.20 o 
  -1   4  12       31.27       38.71      6.96 o 
   0   4  12      151.80      168.11     12.98 o 
   1   4  12      640.31      660.09     23.59 o 
   2   4  12      214.73      231.09     15.03 o 
   3   4  12        0.16        6.64      6.35 o 
   4   4  12       61.96       58.98     10.85 o 
   5   4  12      100.50       98.21     19.96 o 
   6   4  12        0.06        8.22      6.90 o 
   7   4  12      141.99      112.84     10.44 o 
  -9   5  12        2.24        3.82      9.76 o 
  -8   5  12      180.66      190.37     13.21 o 
  -7   5  12      126.40      110.23     10.49 o 
  -6   5  12      119.97      120.48     10.91 o 
  -5   5  12       14.86       14.55      7.67 o 
  -4   5  12       65.40       49.81      9.72 o 
  -3   5  12        1.71       19.48      8.51 o 
  -2   5  12      767.63      790.53     30.56 o 
  -1   5  12       32.39       42.15      9.26 o 
   0   5  12       13.37       16.72      8.06 o 
   1   5  12        0.01       -7.82      7.82 o 
   2   5  12       15.34       12.80      7.33 o 
   3   5  12       12.90       38.80      7.95 o 
   4   5  12      463.28      503.32     22.80 o 
 -15   1  13       71.69       92.26      8.56 o 
 -14   1  13        9.53        6.45      6.88 o 
 -13   1  13       71.29       75.89      7.38 o 
 -12   1  13        1.11        5.18      4.41 o 
 -11   1  13       87.57       86.11      6.24 o 
 -10   1  13      151.94      129.15      8.27 o 
  -9   1  13      250.20      231.87      9.86 o 
  -8   1  13      354.69      333.22     13.93 o 
  -7   1  13       22.39       15.19      4.67 o 
  -6   1  13      100.40       91.13      6.52 o 
  -5   1  13       42.89       50.10     10.64 o 
  -4   1  13     1750.98     1760.61     43.85 o 
  -3   1  13      419.15      459.51     27.28 o 
  -2   1  13      645.60      556.96     15.94 o 
  -1   1  13       39.14       78.44     10.86 o 
   0   1  13      603.73      549.08     17.47 o 
   1   1  13       15.96       60.54      9.41 o 
   2   1  13      495.17      522.72     15.70 o 
   3   1  13      358.72      395.55     14.07 o 
   4   1  13        2.72       -1.34      4.39 o 
   5   1  13        1.20        1.62      4.44 o 
   6   1  13       70.90       72.82     11.58 o 
   7   1  13       41.16       49.31      8.62 o 
   8   1  13        0.54       18.00      5.89 o 
   9   1  13       59.45       56.48     13.83 o 
 -15   2  13       34.07       24.10     20.51 o 
 -14   2  13        0.81        3.09      5.31 o 
 -13   2  13        8.36        5.49      5.31 o 
 -12   2  13       26.86       26.77      5.52 o 
 -11   2  13       12.75       25.17      5.18 o 
 -10   2  13      158.24      133.09      7.48 o 
  -9   2  13      276.96      271.94     10.13 o 
  -8   2  13       72.75       60.35      5.47 o 
  -7   2  13       27.33       15.28      4.45 o 
  -6   2  13      286.76      259.04      9.86 o 
  -5   2  13       49.05       47.92      5.39 o 
  -4   2  13      155.09      141.88      7.27 o 
  -3   2  13       80.01       77.80      5.99 o 
  -2   2  13      117.66      113.71      6.98 o 
  -1   2  13      170.30      147.33      7.52 o 
   0   2  13       21.88       20.10      5.65 o 
   1   2  13       18.78       34.65      8.32 o 
   2   2  13      137.58      128.43     13.53 o 
   3   2  13        0.38        8.10      4.32 o 
   4   2  13        0.96       19.08      6.43 o 
   5   2  13       90.62       88.58     18.86 o 
   6   2  13       18.19       21.64      7.44 o 
   7   2  13        3.61        1.98      5.54 o 
   8   2  13        0.00       -3.87      6.06 o 
   9   2  13        8.23      -38.37     38.37 o 
 -13   3  13       49.70       30.87      9.10 o 
 -12   3  13       12.01       17.91      9.74 o 
 -11   3  13      491.74      497.08     19.80 o 
 -10   3  13       11.90       15.72      5.93 o 
  -9   3  13      161.21      186.43     10.42 o 
  -8   3  13        0.07       14.37      6.36 o 
  -7   3  13       97.83       86.06      7.31 o 
  -6   3  13      257.27      248.29     11.23 o 
  -5   3  13      176.69      202.19     10.24 o 
  -4   3  13       86.57       90.10      6.96 o 
  -3   3  13       42.68       37.28      5.97 o 
  -2   3  13        0.76       -2.08      4.88 o 
  -1   3  13       50.63       35.94      5.82 o 
   0   3  13       50.69       46.36     11.34 o 
   1   3  13       48.93       37.92      7.66 o 
   2   3  13       43.94       43.41     16.13 o 
   3   3  13       22.55       37.80      9.98 o 
   4   3  13       90.05       86.49     18.69 o 
   5   3  13        0.02       10.54      8.36 o 
   6   3  13        0.08       17.75      7.38 o 
   7   3  13      231.71      260.18     21.16 o 
 -11   4  13       13.75       21.10     10.54 o 
 -10   4  13       53.98       41.34      8.34 o 
  -9   4  13       15.50       14.38      7.25 o 
  -8   4  13       56.83       55.13      8.48 o 
  -7   4  13       83.55       69.90      8.90 o 
  -6   4  13        4.09        5.79      6.70 o 
  -5   4  13      283.45      265.74     12.89 o 
  -4   4  13       81.70       83.90      8.44 o 
  -3   4  13       17.81        9.60      5.83 o 
  -2   4  13        0.01        9.26      6.73 o 
  -1   4  13      282.86      270.24     22.94 o 
   0   4  13      135.05      150.89     23.95 o 
   1   4  13        9.43       13.62      7.36 o 
   2   4  13        8.49       20.37      7.34 o 
   3   4  13      104.02       99.15     18.50 o 
   4   4  13      141.37      143.52     30.94 o 
   5   4  13       93.48       97.65     22.77 o 
  -8   5  13       35.07       43.66     17.64 o 
  -7   5  13        9.30       15.82      8.08 o 
  -6   5  13      287.68      283.35     16.12 o 
  -5   5  13       67.31       91.74     11.90 o 
  -4   5  13      212.60      267.54     26.70 o 
  -3   5  13        0.26       14.94      9.46 o 
  -2   5  13       40.47       53.61      9.75 o 
  -1   5  13       90.75       96.93     12.81 o 
   0   5  13       80.16       93.00     19.40 o 
   1   5  13        5.10        1.53      7.47 o 
   2   5  13       55.56       22.67     59.51 o 
 -15   0  14      143.66      138.34     13.55 o 
 -14   0  14       84.42       69.36     10.04 o 
 -13   0  14     1428.48     1578.45     56.38 o 
 -12   0  14       65.95       63.65      8.79 o 
 -11   0  14      314.87      249.33     17.27 o 
 -10   0  14      115.16      136.45     11.21 o 
  -9   0  14     1493.95     1601.40     54.06 o 
  -8   0  14      433.31      412.62     21.59 o 
  -7   0  14      628.62      643.52     29.87 o 
  -6   0  14      100.95       86.48      9.36 o 
  -5   0  14      100.99      112.62     10.41 o 
  -4   0  14      323.09      399.77     18.34 o 
  -3   0  14      896.01      938.40     34.97 o 
  -2   0  14      911.41      909.19     33.94 o 
  -1   0  14      199.48      220.32     13.23 o 
   0   0  14      116.28      148.17     13.80 o 
   1   0  14      113.18      120.20     15.81 o 
   2   0  14       20.57       44.50     15.63 o 
   3   0  14       65.63      109.22     27.69 o 
   4   0  14      155.02      222.87     41.57 o 
   5   0  14      346.47      356.60     18.56 o 
   6   0  14       24.56       60.98     15.12 o 
   7   0  14      273.88      290.37     23.39 o 
   8   0  14        3.87       21.84      8.55 o 
 -14   1  14       21.20       23.13      8.33 o 
 -13   1  14       41.75       39.61      6.82 o 
 -12   1  14        3.02        3.61      4.86 o 
 -11   1  14       56.39       58.24      5.89 o 
 -10   1  14       11.06       13.18      4.73 o 
  -9   1  14       13.72       13.38      4.82 o 
  -8   1  14       11.56        9.86      4.78 o 
  -7   1  14       10.86       10.36      4.75 o 
  -6   1  14      178.31      182.55      8.61 o 
  -5   1  14        9.81       16.47      5.25 o 
  -4   1  14      376.16      385.93     13.41 o 
  -3   1  14       18.97       18.52      5.43 o 
  -2   1  14       14.14       21.72      5.07 o 
  -1   1  14      102.88      131.85      7.40 o 
   0   1  14      165.21      178.02      8.67 o 
   1   1  14       49.32       52.36     11.72 o 
   2   1  14       48.53       53.48     13.09 o 
   3   1  14       31.63       45.19      8.51 o 
   4   1  14       11.11       18.09      7.73 o 
   5   1  14       23.57       31.63      9.14 o 
   6   1  14        1.71        2.38      6.39 o 
   7   1  14        0.00       18.09      5.97 o 
   8   1  14       56.62       54.73     10.52 o 
 -14   2  14       64.33       51.36      7.23 o 
 -13   2  14        4.68        3.64      5.49 o 
 -12   2  14       35.65       39.12      5.83 o 
 -11   2  14      147.35      161.08     11.15 o 
 -10   2  14      192.43      202.75      9.81 o 
  -9   2  14      320.00      284.68     10.58 o 
  -8   2  14       45.09       34.67      5.25 o 
  -7   2  14      329.75      313.66     11.25 o 
  -6   2  14       25.33       21.31      5.02 o 
  -5   2  14      124.66      141.10      7.73 o 
  -4   2  14       69.19       71.26      6.03 o 
  -3   2  14        5.45       13.72      5.84 o 
  -2   2  14      375.13      407.37     13.34 o 
  -1   2  14       49.18       67.50     13.74 o 
   0   2  14      247.06      245.95     10.62 o 
   1   2  14       99.63      119.98     16.42 o 
   2   2  14      492.78      486.56     15.91 o 
   3   2  14        1.09       33.77      7.09 o 
   4   2  14      278.00      364.95     13.70 o 
   5   2  14        2.86        8.32      5.62 o 
   6   2  14       28.76       46.98     11.85 o 
   7   2  14       52.67       63.40     19.54 o 
 -12   3  14      176.43      152.80     11.84 o 
 -11   3  14      200.23      186.36     14.80 o 
 -10   3  14       26.89       35.05      8.11 o 
  -9   3  14       58.64       54.60      7.35 o 
  -8   3  14       72.56       67.12      7.70 o 
  -7   3  14      137.47      128.56     10.62 o 
  -6   3  14        3.33        9.93      5.74 o 
  -5   3  14       57.04       53.60      6.78 o 
  -4   3  14       16.56       15.16      5.70 o 
  -3   3  14       16.26        4.24      5.36 o 
  -2   3  14       33.35       17.56      6.14 o 
  -1   3  14       29.27       28.14      8.72 o 
   0   3  14       85.28      104.42     17.50 o 
   1   3  14        1.14       -1.15      5.63 o 
   2   3  14        0.53        3.80      6.24 o 
   3   3  14      251.92      282.59     19.77 o 
   4   3  14      112.25      107.93     33.11 o 
   5   3  14      139.49      145.39     26.88 o 
   6   3  14        2.01        8.32      7.79 o 
 -10   4  14        2.83       14.37      8.17 o 
  -9   4  14      121.50      136.78     11.36 o 
  -8   4  14       93.81       81.90      9.81 o 
  -7   4  14       27.51       32.91      8.31 o 
  -6   4  14      106.65       83.89      9.85 o 
  -5   4  14        0.39       12.77      8.51 o 
  -4   4  14      530.26      543.87     21.78 o 
  -3   4  14      382.82      429.36     16.33 o 
  -2   4  14      332.62      374.28     16.47 o 
  -1   4  14      112.29      139.63     12.56 o 
   0   4  14      300.53      316.17     15.22 o 
   1   4  14        0.29        7.47      7.14 o 
   2   4  14      189.10      231.86     15.70 o 
   3   4  14        1.45        7.65      7.23 o 
  -3   5  14        0.16      -11.33     46.47 o 
 -13   1  15       94.99       80.39      7.43 o 
 -12   1  15        5.84        9.91      7.41 o 
 -11   1  15       64.50       48.80      5.96 o 
 -10   1  15        1.82       -2.80      4.73 o 
  -9   1  15      114.99      116.34      7.54 o 
  -8   1  15        3.57       11.78      5.18 o 
  -7   1  15      677.91      661.39     18.53 o 
  -6   1  15      101.39      105.13      7.34 o 
  -5   1  15       47.62       41.69      6.06 o 
  -4   1  15       14.58       32.40      6.13 o 
  -3   1  15      164.23      201.02      9.68 o 
  -2   1  15      168.77      175.99      8.87 o 
  -1   1  15       84.62      122.10     22.81 o 
   0   1  15      412.13      402.72     13.41 o 
   1   1  15       27.53       45.95      7.32 o 
   2   1  15       75.17       80.97     16.37 o 
   3   1  15       85.99       99.11     23.01 o 
   4   1  15      245.32      278.99     11.73 o 
   5   1  15        0.01       36.91      6.09 o 
   6   1  15      132.39      143.76     27.21 o 
 -13   2  15       16.70       27.81     12.43 o 
 -12   2  15       26.43       29.38      6.00 o 
 -11   2  15        3.41        2.88      5.16 o 
 -10   2  15        0.36        3.57      5.34 o 
  -9   2  15      130.45      116.83      7.54 o 
  -8   2  15        6.24       10.31      4.93 o 
  -7   2  15       74.94       61.98      7.12 o 
  -6   2  15      129.76      113.03      7.63 o 
  -5   2  15        3.71        8.97      5.20 o 
  -4   2  15       71.75       69.64      6.38 o 
  -3   2  15      112.05      107.47      7.31 o 
  -2   2  15       31.70       33.55      6.10 o 
  -1   2  15       24.64       30.89      5.65 o 
   0   2  15       83.16       82.97     12.37 o 
   1   2  15      102.97      133.29     17.44 o 
   2   2  15      265.68      252.19     13.83 o 
   3   2  15       29.90       26.04      7.00 o 
   4   2  15       10.79       24.84      7.62 o 
   5   2  15       23.48       28.46     10.04 o 
   6   2  15       30.70       20.69     12.18 o 
 -11   3  15       49.38       52.65      9.93 o 
 -10   3  15        2.15       15.13      7.51 o 
  -9   3  15       73.03       52.43      7.86 o 
  -8   3  15       95.67      112.07      9.24 o 
  -7   3  15      510.53      530.15     18.88 o 
  -6   3  15       10.14       15.45      6.67 o 
  -5   3  15      147.35      160.83      9.99 o 
  -4   3  15       44.18       45.62      7.53 o 
  -3   3  15      297.56      293.83     13.30 o 
  -2   3  15       41.55       65.18     15.72 o 
  -1   3  15       75.14      108.77     20.48 o 
   0   3  15      467.73      449.74     19.74 o 
   1   3  15        0.97       58.77     14.46 o 
   2   3  15      311.86      342.88     16.47 o 
   3   3  15      217.72      218.57     17.61 o 
   4   3  15      211.04      250.91     19.06 o 
  -8   4  15       16.71       14.71      8.78 o 
  -7   4  15        4.38        8.76      8.07 o 
  -6   4  15        2.75        5.53      8.03 o 
  -5   4  15       11.57       16.92      8.01 o 
  -4   4  15       11.96       16.82      7.93 o 
  -3   4  15       60.41       46.06      8.52 o 
  -2   4  15        8.35       12.22      7.70 o 
  -1   4  15       17.18       17.14      7.70 o 
   0   4  15       43.30       35.48     13.84 o 
   1   4  15        1.48       -3.50      8.15 o 
 -13   0  16        0.15       11.33     50.44 o 
 -12   0  16        0.56       10.88      7.92 o 
 -11   0  16       20.54       36.52     11.58 o 
 -10   0  16       35.67       20.95     10.77 o 
  -9   0  16       49.42       45.94      9.64 o 
  -8   0  16       99.70      109.65     10.97 o 
  -7   0  16       21.76       29.56     12.38 o 
  -6   0  16       41.83       40.56      9.29 o 
  -5   0  16      253.33      288.14     16.47 o 
  -4   0  16       39.88       38.43      9.22 o 
  -3   0  16        0.34       21.18     13.13 o 
  -2   0  16      323.94      411.19     20.78 o 
  -1   0  16        0.08       27.71      9.09 o 
   0   0  16      273.04      427.27     25.06 o 
   1   0  16      611.63      707.40     29.82 o 
   2   0  16       18.57       37.28     18.92 o 
   3   0  16       41.58       57.50     13.99 o 
   4   0  16       11.56       17.11      8.39 o 
   5   0  16       12.34       76.99     18.43 o 
 -12   1  16      112.48       93.01      7.97 o 
 -11   1  16      282.38      271.43     11.51 o 
 -10   1  16        3.89       12.65      5.52 o 
  -9   1  16        6.60        6.60      5.32 o 
  -8   1  16        0.07       -5.17      5.17 o 
  -7   1  16       71.97       83.03      7.68 o 
  -6   1  16      344.10      355.18     12.93 o 
  -5   1  16      464.02      489.88     15.47 o 
  -4   1  16       78.32       77.29      7.59 o 
  -3   1  16        0.33       19.91      5.60 o 
  -2   1  16      179.39      205.30      9.83 o 
  -1   1  16       16.57       19.09      6.57 o 
   0   1  16       14.52        9.43      5.18 o 
   1   1  16        1.51        7.15      5.22 o 
   2   1  16       61.93       45.59     14.54 o 
   3   1  16        1.43        8.73      5.24 o 
   4   1  16       14.46       21.48      5.89 o 
   5   1  16        2.75        5.88      8.17 o 
 -11   2  16       15.20       20.11      7.06 o 
 -10   2  16      124.01      114.96      8.31 o 
  -9   2  16       63.53       61.56      6.83 o 
  -8   2  16       32.95       40.36      9.03 o 
  -7   2  16      495.68      522.45     17.92 o 
  -6   2  16      196.89      220.54     11.57 o 
  -5   2  16      237.17      248.73     12.37 o 
  -4   2  16       17.57       14.97      7.05 o 
  -3   2  16       10.67       16.74      6.36 o 
  -2   2  16        0.71       26.09     10.50 o 
  -1   2  16      453.57      529.22     18.29 o 
   0   2  16       16.57       27.88      6.75 o 
   1   2  16      102.21      112.16     18.72 o 
   2   2  16      325.14      324.27     14.97 o 
   3   2  16       15.11       25.89      9.37 o 
   4   2  16       25.61       63.31     12.78 o 
  -9   3  16      271.16      246.50     14.82 o 
  -8   3  16       43.25       52.29      8.09 o 
  -7   3  16       43.35       57.69      8.19 o 
  -6   3  16      103.49       98.01      9.31 o 
  -5   3  16       34.97       26.03      7.13 o 
  -4   3  16       31.72       39.98      8.45 o 
  -3   3  16       27.10       24.76      7.26 o 
  -2   3  16        0.96       -3.43      6.28 o 
  -1   3  16       18.14       21.63     10.07 o 
   0   3  16       14.70       27.26      8.29 o 
   1   3  16        3.17       78.68     16.52 o 
   2   3  16      638.93      696.39     30.19 o 
 -11   1  17        3.21       20.29     21.19 o 
 -10   1  17       69.65       76.08      7.48 o 
  -9   1  17       30.91       28.68      7.00 o 
  -8   1  17       10.81        1.42      5.77 o 
  -7   1  17        1.92       14.26      6.18 o 
  -6   1  17      151.40      185.38     10.03 o 
  -5   1  17       54.22       73.29      7.46 o 
  -4   1  17      190.21      193.88     11.07 o 
  -3   1  17       49.09       48.04      6.74 o 
  -2   1  17       56.57       47.53     11.22 o 
  -1   1  17        2.36        9.49      5.76 o 
   0   1  17       98.80      108.71     15.14 o 
   1   1  17       85.77      103.48     16.48 o 
   2   1  17       36.25       41.74      9.17 o 
  -9   2  17       89.76       80.26      8.96 o 
  -8   2  17       53.94       53.39      7.92 o 
  -7   2  17        0.49        7.27      6.76 o 
  -6   2  17        3.17        7.42      6.78 o 
  -5   2  17        0.00        8.49      6.85 o 
  -4   2  17       31.62       25.82      8.11 o 
  -3   2  17       50.04       36.10      7.37 o 
  -2   2  17        8.00        6.28      6.55 o 
  -1   2  17        0.55       -0.58      6.47 o 
   0   2  17       15.35       14.04      7.52 o 
   1   2  17       36.25       41.25     14.31 o 
  -6   3  17        2.23       25.84     14.70 o 
  -5   3  17       31.18       33.24      8.97 o 
  -4   3  17        0.02       -0.96      8.60 o 
  -3   3  17       16.18       13.43      7.71 o 
  -8   0  18       24.03       25.41     10.12 o 
  -7   0  18      162.86      174.95     14.47 o 
  -6   0  18        3.81        2.89      8.96 o 
  -5   0  18       25.38       75.62     17.95 o 
  -4   0  18      499.90      617.48     26.83 o 
  -3   0  18        8.91       33.17     12.39 o 
  -2   0  18      126.01      133.03     12.84 o 
  -1   0  18        9.80       13.92      8.43 o 
   0   0  18       51.37       64.14     26.25 o 
  -8   1  18       16.06       16.41      7.66 o 
  -7   1  18        6.75        6.98      7.15 o 
  -6   1  18        3.71       10.86      6.47 o 
  -5   1  18       39.19       33.13      7.15 o 
  -4   1  18       15.19       25.99      7.12 o 
  -3   1  18       30.13       42.65      7.17 o 
  -2   1  18       16.06       21.38      7.12 o 
  -1   1  18        1.24       -2.48      5.54 o 
                                                 
