# Supplementary material for: 6-Chloro-2-(thio­phen-2-yl)-1-[(thio­phen-2-yl)meth­yl]-1H-benzimidazole
Source: Acta Crystallogr Sect E Struct Rep Online. 2013 Apr 30;69(Pt 5):o807. doi: 10.1107/S1600536813011124 (PMC3648326; doi:10.1107/S1600536813011124)
Supplement: Supplementary file 3 [file e-69-0o807-Isup3.mol]

@<TRIPOS>MOLECULE
I
    42    35     2     0     0
SMALL
NO_CHARGES
****
Generated from the CSD

@<TRIPOS>ATOM
     1 Cl1      7.1337   8.0139   6.1691   Cl        1 RES1   0.0000
     2 S1      -0.1493   3.4485   4.4314   S.3       1 RES1   0.0000
     3 C8       0.3746   4.5617   5.6628   C.3       1 RES1   0.0000
     4 C9      -0.6656   4.7887   6.5560   C.2       1 RES1   0.0000
     5 H9      -0.5719   5.3081   7.3459   H         1 RES1   0.0000
     6 C10     -1.8595   4.1752   6.1748   C.2       1 RES1   0.0000
     7 H10     -2.6762   4.2909   6.6456   H         1 RES1   0.0000
     8 C11     -1.7439   3.4097   5.0841   C.2       1 RES1   0.0000
     9 H11     -2.4578   2.9036   4.7135   H         1 RES1   0.0000
    10 S2       1.2561   6.5138   9.2387   S.3       1 RES1   0.0000
    11 C13      1.5962   7.6859   8.0068   C.3       1 RES1   0.0000
    12 C14      1.9171   8.8984   8.5626   C.2       1 RES1   0.0000
    13 H14      2.1299   9.6734   8.0568   H         1 RES1   0.0000
    14 C15      1.8917   8.8628   9.9814   C.2       1 RES1   0.0000
    15 H15      2.0968   9.6111  10.5297   H         1 RES1   0.0000
    16 C16      1.5429   7.6465  10.4735   C.2       1 RES1   0.0000
    17 H16      1.4688   7.4513  11.4001   H         1 RES1   0.0000
    18 N1       2.2384   6.2052   6.1148   N.3       1 RES1   0.0000
    19 N2       2.7643   4.1936   5.2550   N.2       1 RES1   0.0000
    20 C1       3.6148   6.2014   5.9539   C.2       1 RES1   0.0000
    21 C2       3.9223   4.9368   5.4152   C.2       1 RES1   0.0000
    22 C3       5.2576   4.6412   5.1206   C.2       1 RES1   0.0000
    23 H3       5.4972   3.7956   4.7590   H         1 RES1   0.0000
    24 C4       6.2093   5.5910   5.3590   C.2       1 RES1   0.0000
    25 H4       7.1188   5.4010   5.1616   H         1 RES1   0.0000
    26 C5       5.8680   6.8384   5.8907   C.3       1 RES1   0.0000
    27 C6       4.5658   7.1837   6.2021   C.2       1 RES1   0.0000
    28 H6       4.3377   8.0331   6.5606   H         1 RES1   0.0000
    29 C7       1.7841   4.9673   5.6796   C.2       1 RES1   0.0000
    30 C12      1.4738   7.3839   6.5408   C.3       1 RES1   0.0000
    31 H12A     0.5203   7.2415   6.3221   H         1 RES1   0.0000
    32 H12B     1.7863   8.1698   6.0259   H         1 RES1   0.0000
    33 Cl01     7.8544   5.1943   4.9671   Cl        2 RES2   0.0000
    34 S101    -0.7747   5.1301   6.6927   S.3       2 RES2   0.0000
    35 C108     0.4329   4.5649   5.6203   C.3       2 RES2   0.0000
    36 C109    -0.0613   3.6430   4.7666   C.3       2 RES2   0.0000
    37 H109     0.4607   3.2228   4.0968   H         2 RES2   0.0000
    38 C110    -1.4215   3.3760   4.9671   C.3       2 RES2   0.0000
    39 H110    -1.9150   2.7428   4.4598   H         2 RES2   0.0000
    40 C111    -1.9549   4.1135   5.9697   C.3       2 RES2   0.0000
    41 H111    -2.8652   4.0785   6.2340   H         2 RES2   0.0000
    42 H5'      6.5575   7.4736   6.0441   H         2 RES2   0.0000
@<TRIPOS>BOND
     1     1    26    1
     2     2     3    1
     3     2     8    1
     4     3     4    1
     5     3    29    1
     6     4     5    1
     7     4     6   un
     8     6     7    1
     9     6     8   un
    10     8     9    1
    11    10    11    1
    12    10    16    1
    13    11    12    1
    14    11    30    1
    15    12    13    1
    16    12    14   un
    17    14    15    1
    18    14    16   un
    19    16    17    1
    20    18    20    1
    21    18    29    1
    22    18    30    1
    23    19    21   un
    24    19    29   un
    25    20    21   un
    26    20    27   un
    27    21    22   un
    28    22    23    1
    29    22    24   un
    30    24    25    1
    31    24    26    1
    32    26    27    1
    33    27    28    1
    34    30    31    1
    35    30    32    1
@<TRIPOS>SUBSTRUCTURE
     1 RES1        1 GROUP             0 ****  ****    0  
     2 RES2       33 GROUP             0 ****  ****    0  
@<TRIPOS>CRYSIN
   15.4650    6.3578   15.6340   90.0000  103.6870   90.0000    14     1
